# Supplementary material for: 7-Benzyl-2-[(cyclo­propyl­meth­yl)amino]-3-phenyl-5,6,7,8-tetra­hydro­pyrido[4′,3′:4,5]thieno[2,3-d]pyrimidin-4(3H)-one
Source: Acta Crystallogr Sect E Struct Rep Online. 2011 Jul 30;67(Pt 8):o2191. doi: 10.1107/S1600536811029771 (PMC3213622; doi:10.1107/S1600536811029771)
Supplement: Supplementary file 1 [file e-67-o2191-sup1.cif]

##############################################################################
#                                                                            #
# This CIF contains the data in a paper accepted for publication in          #
# Acta Crystallographica Section E. It conforms to the requirements of       #
# Notes for Authors for Acta Crystallographica Section E, and has been       #
# peer reviewed under the auspices of the IUCr Commission on Journals.       #
#                                                                            #
# Full details of the Crystallographic Information File format               #
# are given in the paper "The Crystallographic Information File (CIF):       #
# a New Standard Archive File for Crystallography" by S. R. Hall, F. H.      #
# Allen and I. D. Brown [Acta Cryst. (1991), A47, 655-685].                  #
#                                                                            #
# The current version of the core CIF dictionary is obtainable from          #
# ftp://ftp.iucr.org/pub/cif_core.dic.                                       #
#                                                                            #
# Software is freely available for graphical display of the structure(s)     #
# in this CIF. For information consult the CIF software page                 #
# http://www.iucr.org/resources/cif/software.                                #
#                                                                            #
# This file may be used for bona fide research purposes within the           #
# scientific community so long as proper attribution is given to the journal # 
# article from which it was obtained.                                        #
#                                                                            #
##############################################################################
data_I
_audit_creation_method     SHELXL-97
_chemical_name_systematic
;
7-Benzyl-2-[(cyclopropylmethyl)amino]-3-phenyl-5,6,7,8-
tetrahydropyrido[4',3':4,5]thieno[2,3-<i>d</i>]pyrimidin-4(3<i>H</i>)-one
;
_chemical_name_common     ?
_chemical_formula_moiety     'C26 H26 N4 O S'
_chemical_formula_sum     'C26 H26 N4 O S'
_chemical_formula_iupac     'C26 H26 N4 O S'
_chemical_formula_weight     442.58
_chemical_melting_point     469
_symmetry_cell_setting     orthorhombic
_symmetry_space_group_name_H-M     'P b c a'
_symmetry_space_group_name_hall     '-P 2ac 2ab'
loop_
    _symmetry_equiv_pos_as_xyz
    'x, y, z'
    '-x+1/2, -y, z+1/2'
    'x+1/2, -y+1/2, -z'
    '-x, y+1/2, -z+1/2'
    '-x, -y, -z'
    'x-1/2, y, -z-1/2'
    '-x-1/2, y-1/2, z'
    'x, -y-1/2, z-1/2'
_cell_length_a     18.269(5)
_cell_length_b     27.564(7)
_cell_length_c     18.115(5)
_cell_angle_alpha     90.00
_cell_angle_beta     90.00
_cell_angle_gamma     90.00
_cell_volume     9122(4)
_cell_formula_units_Z     16
_cell_measurement_reflns_used     2256
_cell_measurement_theta_min     1.75
_cell_measurement_theta_max     27.48
_cell_measurement_temperature     296(2)
_exptl_crystal_description     Block
_exptl_crystal_colour     Colourless
_exptl_crystal_size_max     0.23
_exptl_crystal_size_mid     0.19
_exptl_crystal_size_min     0.15
_exptl_crystal_density_diffrn     1.289
_exptl_crystal_density_meas     ?
_exptl_crystal_density_method     'not measured'
_exptl_crystal_F_000     3744
_exptl_absorpt_coefficient_mu     0.168
_exptl_absorpt_correction_type     multi-scan
_exptl_absorpt_process_details     '(SADABS; Sheldrick, 1996)'
_exptl_absorpt_correction_T_min     0.962
_exptl_absorpt_correction_T_max     0.975
_exptl_special_details     ?
_diffrn_ambient_temperature     296(2)
_diffrn_radiation_type     MoK\a
_diffrn_radiation_wavelength     0.71073
_diffrn_radiation_source     'fine-focus sealed tube'
_diffrn_radiation_monochromator     graphite
_diffrn_measurement_device_type     'Bruker SMART CCD'
_diffrn_measurement_method     'CCD Profile fitting scans'
_diffrn_detector_area_resol_mean     ?
_diffrn_reflns_number     92541
_diffrn_reflns_av_R_equivalents     0.0671
_diffrn_reflns_av_sigmaI/netI     0.0409
_diffrn_reflns_theta_min     1.75
_diffrn_reflns_theta_max     27.48
_diffrn_reflns_theta_full     27.48
_diffrn_measured_fraction_theta_max     0.999
_diffrn_measured_fraction_theta_full     0.999
_diffrn_reflns_limit_h_min     -23
_diffrn_reflns_limit_h_max     23
_diffrn_reflns_limit_k_min     -35
_diffrn_reflns_limit_k_max     35
_diffrn_reflns_limit_l_min     -23
_diffrn_reflns_limit_l_max     23
_diffrn_standards_number     ?
_diffrn_standards_interval_count     ?
_diffrn_standards_interval_time     ?
_diffrn_standards_decay_%     ?
_refine_special_details
;
Refinement of <i>F</i>^2^ against ALL reflections. The weighted <i>R</i>-factor
<i>wR</i> and goodness of fit <i>S</i> are based on <i>F</i>^2^, conventional
<i>R</i>-factors <i>R</i> are based on <i>F</i>, with <i>F</i> set to zero for
negative <i>F</i>^2^. The threshold expression of <i>F</i>^2^ >
\s(<i>F</i>^2^) is used only for calculating <i>R</i>-factors(gt) <i>etc</i>.
and is not relevant to the choice of reflections for refinement.
<i>R</i>-factors based on <i>F</i>^2^ are statistically about twice as large
as those based on <i>F</i>, and <i>R</i>- factors based on ALL data will be
even larger.
;
_reflns_number_total     10442
_reflns_number_gt     7717
_reflns_threshold_expression     I>2\s(I)
_refine_ls_structure_factor_coef     Fsqd
_refine_ls_matrix_type     full
_refine_ls_R_factor_all     0.0817
_refine_ls_R_factor_gt     0.0584
_refine_ls_wR_factor_gt     0.1396
_refine_ls_wR_factor_ref     0.1574
_refine_ls_goodness_of_fit_ref     1.059
_refine_ls_restrained_S_all     1.059
_refine_ls_number_reflns     10442
_refine_ls_number_parameters     577
_refine_ls_number_restraints     0
_refine_ls_hydrogen_treatment     constr
_refine_ls_weighting_scheme     calc
_refine_ls_weighting_details
         'calc w=1/[\s^2^(Fo^2^)+(0.0619P)^2^+4.0594P] where P=(Fo^2^+2Fc^2^)/3'
_atom_sites_solution_hydrogens     geom
_atom_sites_solution_primary     direct
_atom_sites_solution_secondary     difmap
_refine_ls_shift/su_max     0.001
_refine_ls_shift/su_mean     0.000
_refine_diff_density_max     0.390
_refine_diff_density_min     -0.284
_refine_ls_extinction_method     none
_refine_ls_extinction_coef     ?
loop_
    _atom_type_symbol
    _atom_type_description
    _atom_type_scat_dispersion_real
    _atom_type_scat_dispersion_imag
    _atom_type_scat_source
    'C' 'C' 0.0033 0.0016
                         'International Tables Vol C Tables 4.2.6.8 and 6.1.1.4'
    'H' 'H' 0.0000 0.0000
                         'International Tables Vol C Tables 4.2.6.8 and 6.1.1.4'
    'N' 'N' 0.0061 0.0033
                         'International Tables Vol C Tables 4.2.6.8 and 6.1.1.4'
    'O' 'O' 0.0106 0.0060
                         'International Tables Vol C Tables 4.2.6.8 and 6.1.1.4'
    'S' 'S' 0.1246 0.1234
                         'International Tables Vol C Tables 4.2.6.8 and 6.1.1.4'
_computing_data_collection     'SMART (Bruker, 1997)'
_computing_cell_refinement     'SAINT (Bruker, 1997)'
_computing_data_reduction     'SAINT (Bruker, 1997)'
_computing_structure_solution     'SHELXTL (Sheldrick, 2008)'
_computing_structure_refinement     'SHELXTL (Sheldrick, 2008)'
_computing_molecular_graphics     'SHELXTL (Sheldrick, 2008)'
_computing_publication_material     'SHELXTL (Sheldrick, 2008)'
loop_
    _atom_site_type_symbol
    _atom_site_label
    _atom_site_fract_x
    _atom_site_fract_y
    _atom_site_fract_z
    _atom_site_U_iso_or_equiv
    _atom_site_adp_type
    _atom_site_calc_flag
    _atom_site_refinement_flags
    _atom_site_occupancy
    _atom_site_symmetry_multiplicity
    _atom_site_disorder_assembly
    _atom_site_disorder_group
    C C1 0.05171(15) 0.18192(10) -0.00244(14) 0.0660(7) Uani d . 1 1 . .
    H H1A 0.0104 0.1913 -0.0289 0.079 Uiso calc R 1 1 . .
    C C2 0.09443(16) 0.21617(10) 0.03172(14) 0.0652(7) Uani d . 1 1 . .
    H H2B 0.0821 0.2488 0.0284 0.078 Uiso calc R 1 1 . .
    C C3 0.15569(14) 0.20216(8) 0.07097(13) 0.0554(6) Uani d . 1 1 . .
    H H3A 0.1848 0.2257 0.0931 0.066 Uiso calc R 1 1 . .
    C C4 0.17479(12) 0.15340(8) 0.07805(11) 0.0464(5) Uani d . 1 1 . .
    C C5 0.13115(14) 0.11913(8) 0.04293(12) 0.0540(6) Uani d . 1 1 . .
    H H5A 0.1428 0.0864 0.0465 0.065 Uiso calc R 1 1 . .
    C C6 0.07028(15) 0.13342(10) 0.00261(14) 0.0633(6) Uani d . 1 1 . .
    H H6B 0.0418 0.1102 -0.0212 0.076 Uiso calc R 1 1 . .
    C C7 0.24058(13) 0.13822(9) 0.12318(12) 0.0541(6) Uani d . 1 1 . .
    H H7A 0.2626 0.1102 0.0996 0.065 Uiso calc R 1 1 . .
    H H7B 0.2762 0.1643 0.1216 0.065 Uiso calc R 1 1 . .
    C C8 0.20203(13) 0.16794(8) 0.24430(11) 0.0477(5) Uani d . 1 1 . .
    H H8B 0.1580 0.1814 0.2226 0.057 Uiso calc R 1 1 . .
    H H8C 0.2396 0.1928 0.2440 0.057 Uiso calc R 1 1 . .
    C C9 0.18688(11) 0.15206(8) 0.32244(11) 0.0435(5) Uani d . 1 1 . .
    C C10 0.17911(11) 0.10554(7) 0.34433(11) 0.0415(4) Uani d . 1 1 . .
    C C11 0.18447(13) 0.06478(8) 0.28952(11) 0.0473(5) Uani d . 1 1 . .
    H H11A 0.1460 0.0413 0.2989 0.057 Uiso calc R 1 1 . .
    H H11B 0.2312 0.0485 0.2949 0.057 Uiso calc R 1 1 . .
    C C12 0.17709(12) 0.08452(8) 0.21114(12) 0.0483(5) Uani d . 1 1 . .
    H H12A 0.1893 0.0593 0.1758 0.058 Uiso calc R 1 1 . .
    H H12B 0.1270 0.0946 0.2024 0.058 Uiso calc R 1 1 . .
    C C13 0.16484(11) 0.10186(7) 0.42242(11) 0.0406(4) Uani d . 1 1 . .
    C C14 0.16229(12) 0.14674(7) 0.45695(11) 0.0443(5) Uani d . 1 1 . .
    C C15 0.13456(13) 0.11724(7) 0.56918(12) 0.0479(5) Uani d . 1 1 . .
    C C16 0.15004(11) 0.05948(7) 0.46609(11) 0.0406(4) Uani d . 1 1 . .
    C C17 0.11002(11) 0.03031(7) 0.58726(10) 0.0396(4) Uani d . 1 1 . .
    C C18 0.16081(12) 0.00189(8) 0.62358(12) 0.0484(5) Uani d . 1 1 . .
    H H18A 0.2106 0.0073 0.6170 0.058 Uiso calc R 1 1 . .
    C C19 0.13676(14) -0.03480(9) 0.66992(13) 0.0563(6) Uani d . 1 1 . .
    H H19A 0.1706 -0.0541 0.6946 0.068 Uiso calc R 1 1 . .
    C C20 0.06353(14) -0.04282(9) 0.67949(13) 0.0588(6) Uani d . 1 1 . .
    H H20A 0.0477 -0.0672 0.7113 0.071 Uiso calc R 1 1 . .
    C C21 0.01325(14) -0.01502(10) 0.64232(15) 0.0667(7) Uani d . 1 1 . .
    H H21A -0.0365 -0.0210 0.6485 0.080 Uiso calc R 1 1 . .
    C C22 0.03600(12) 0.02173(9) 0.59576(13) 0.0558(6) Uani d . 1 1 . .
    H H22A 0.0019 0.0405 0.5705 0.067 Uiso calc R 1 1 . .
    C C23 0.12097(17) 0.16989(9) 0.67740(13) 0.0646(7) Uani d . 1 1 . .
    H H23A 0.0831 0.1905 0.6568 0.078 Uiso calc R 1 1 . .
    H H23B 0.1679 0.1853 0.6687 0.078 Uiso calc R 1 1 . .
    C C24 0.10890(15) 0.16393(9) 0.75867(14) 0.0605(6) Uani d . 1 1 . .
    H H24A 0.1433 0.1426 0.7846 0.073 Uiso calc R 1 1 . .
    C C25 0.03379(18) 0.16520(10) 0.78776(19) 0.0812(9) Uani d . 1 1 . .
    H H25A 0.0225 0.1446 0.8297 0.097 Uiso calc R 1 1 . .
    H H25B -0.0059 0.1691 0.7527 0.097 Uiso calc R 1 1 . .
    C C26 0.08291(18) 0.20727(10) 0.80036(16) 0.0754(8) Uani d . 1 1 . .
    H H26A 0.1018 0.2122 0.8498 0.090 Uiso calc R 1 1 . .
    H H26B 0.0734 0.2368 0.7727 0.090 Uiso calc R 1 1 . .
    C C27 0.45806(16) 0.31675(11) 0.53400(15) 0.0712(7) Uani d . 1 1 . .
    H H27A 0.4981 0.3051 0.5602 0.085 Uiso calc R 1 1 . .
    C C28 0.44822(15) 0.36614(11) 0.52499(15) 0.0677(7) Uani d . 1 1 . .
    H H28A 0.4815 0.3878 0.5455 0.081 Uiso calc R 1 1 . .
    C C29 0.38873(14) 0.38345(9) 0.48537(13) 0.0554(6) Uani d . 1 1 . .
    H H29A 0.3822 0.4167 0.4799 0.066 Uiso calc R 1 1 . .
    C C30 0.33877(12) 0.35166(8) 0.45376(11) 0.0460(5) Uani d . 1 1 . .
    C C31 0.34932(14) 0.30222(9) 0.46439(13) 0.0568(6) Uani d . 1 1 . .
    H H31A 0.3159 0.2804 0.4444 0.068 Uiso calc R 1 1 . .
    C C32 0.40810(17) 0.28488(10) 0.50385(15) 0.0695(7) Uani d . 1 1 . .
    H H32A 0.4142 0.2516 0.5102 0.083 Uiso calc R 1 1 . .
    C C33 0.27431(12) 0.37010(9) 0.40907(11) 0.0523(5) Uani d . 1 1 . .
    H H33A 0.2354 0.3462 0.4120 0.063 Uiso calc R 1 1 . .
    H H33B 0.2564 0.3996 0.4322 0.063 Uiso calc R 1 1 . .
    C C34 0.33811(13) 0.42117(8) 0.31735(12) 0.0500(5) Uani d . 1 1 . .
    H H34A 0.3882 0.4107 0.3247 0.060 Uiso calc R 1 1 . .
    H H34B 0.3278 0.4470 0.3522 0.060 Uiso calc R 1 1 . .
    C C35 0.32851(13) 0.43987(8) 0.23847(12) 0.0500(5) Uani d . 1 1 . .
    H H35A 0.2823 0.4570 0.2343 0.060 Uiso calc R 1 1 . .
    H H35B 0.3676 0.4624 0.2267 0.060 Uiso calc R 1 1 . .
    C C36 0.32975(11) 0.39816(7) 0.18526(11) 0.0436(5) Uani d . 1 1 . .
    C C37 0.32282(12) 0.35191(8) 0.20944(12) 0.0462(5) Uani d . 1 1 . .
    C C38 0.31096(13) 0.33769(8) 0.28888(12) 0.0493(5) Uani d . 1 1 . .
    H H38A 0.2735 0.3128 0.2920 0.059 Uiso calc R 1 1 . .
    H H38B 0.3559 0.3248 0.3095 0.059 Uiso calc R 1 1 . .
    C C39 0.34055(11) 0.40028(7) 0.10637(11) 0.0424(4) Uani d . 1 1 . .
    C C40 0.34265(12) 0.35469(7) 0.07409(11) 0.0438(5) Uani d . 1 1 . .
    C C41 0.36639(12) 0.38217(7) -0.04050(11) 0.0444(5) Uani d . 1 1 . .
    C C42 0.35082(11) 0.44197(7) 0.05997(11) 0.0414(4) Uani d . 1 1 . .
    C C43 0.38726(11) 0.46859(7) -0.06462(11) 0.0412(4) Uani d . 1 1 . .
    C C44 0.45998(12) 0.47448(9) -0.08320(13) 0.0547(6) Uani d . 1 1 . .
    H H44A 0.4956 0.4551 -0.0614 0.066 Uiso calc R 1 1 . .
    C C45 0.47957(13) 0.50931(10) -0.13446(14) 0.0611(6) Uani d . 1 1 . .
    H H45A 0.5284 0.5131 -0.1477 0.073 Uiso calc R 1 1 . .
    C C46 0.42712(14) 0.53828(8) -0.16571(13) 0.0569(6) Uani d . 1 1 . .
    H H46A 0.4404 0.5614 -0.2006 0.068 Uiso calc R 1 1 . .
    C C47 0.35511(14) 0.53343(8) -0.14577(13) 0.0558(6) Uani d . 1 1 . .
    H H47A 0.3200 0.5538 -0.1663 0.067 Uiso calc R 1 1 . .
    C C48 0.33424(12) 0.49826(8) -0.09518(12) 0.0476(5) Uani d . 1 1 . .
    H H48A 0.2853 0.4947 -0.0820 0.057 Uiso calc R 1 1 . .
    C C49 0.38305(14) 0.32679(8) -0.14454(12) 0.0529(5) Uani d . 1 1 . .
    H H49A 0.3355 0.3114 -0.1404 0.063 Uiso calc R 1 1 . .
    H H49B 0.4182 0.3073 -0.1176 0.063 Uiso calc R 1 1 . .
    C C50 0.40478(14) 0.32943(9) -0.22364(13) 0.0545(6) Uani d . 1 1 . .
    H H50A 0.3729 0.3485 -0.2560 0.065 Uiso calc R 1 1 . .
    C C51 0.48394(17) 0.32917(10) -0.24251(19) 0.0797(8) Uani d . 1 1 . .
    H H51A 0.4996 0.3481 -0.2848 0.096 Uiso calc R 1 1 . .
    H H51B 0.5188 0.3279 -0.2022 0.096 Uiso calc R 1 1 . .
    C C52 0.4386(2) 0.28530(10) -0.25664(18) 0.0881(10) Uani d . 1 1 . .
    H H52A 0.4459 0.2574 -0.2248 0.106 Uiso calc R 1 1 . .
    H H52B 0.4267 0.2776 -0.3075 0.106 Uiso calc R 1 1 . .
    N N1 0.22645(9) 0.12606(7) 0.20132(9) 0.0465(4) Uani d . 1 1 . .
    N N2 0.14885(11) 0.15593(6) 0.52925(10) 0.0501(4) Uani d . 1 1 . .
    N N3 0.13345(10) 0.07020(6) 0.54068(9) 0.0439(4) Uani d . 1 1 . .
    N N4 0.11928(13) 0.12239(7) 0.64157(10) 0.0621(6) Uani d . 1 1 . .
    H H4A 0.1083 0.0972 0.6672 0.075 Uiso calc R 1 1 . .
    N N5 0.28822(10) 0.38053(6) 0.33019(10) 0.0468(4) Uani d . 1 1 . .
    N N6 0.35401(11) 0.34421(6) 0.00171(9) 0.0481(4) Uani d . 1 1 . .
    N N7 0.36687(10) 0.42972(6) -0.01448(9) 0.0434(4) Uani d . 1 1 . .
    N N8 0.38000(11) 0.37522(7) -0.11277(10) 0.0536(5) Uani d . 1 1 . .
    H H8A 0.3870 0.4000 -0.1408 0.064 Uiso calc R 1 1 . .
    O O1 0.15003(9) 0.01718(5) 0.44508(8) 0.0497(4) Uani d . 1 1 . .
    O O2 0.34838(9) 0.48479(5) 0.07846(8) 0.0506(4) Uani d . 1 1 . .
    S S1 0.17720(4) 0.193556(19) 0.39458(3) 0.05154(16) Uani d . 1 1 . .
    S S2 0.33002(4) 0.30915(2) 0.13895(3) 0.05282(16) Uani d . 1 1 . .
loop_
    _atom_site_aniso_label
    _atom_site_aniso_U_11
    _atom_site_aniso_U_22
    _atom_site_aniso_U_33
    _atom_site_aniso_U_12
    _atom_site_aniso_U_13
    _atom_site_aniso_U_23
    C1 0.0654(16) 0.0817(18) 0.0507(14) 0.0074(14) -0.0009(12) 0.0130(13)
    C2 0.0839(19) 0.0574(14) 0.0542(15) 0.0118(13) -0.0006(13) 0.0080(12)
    C3 0.0708(15) 0.0513(12) 0.0441(12) -0.0057(11) 0.0020(11) 0.0025(10)
    C4 0.0525(12) 0.0534(12) 0.0331(10) 0.0016(10) 0.0112(9) 0.0048(9)
    C5 0.0706(15) 0.0503(12) 0.0411(12) -0.0016(11) 0.0066(11) 0.0035(9)
    C6 0.0681(16) 0.0726(16) 0.0493(14) -0.0156(13) 0.0022(12) 0.0033(12)
    C7 0.0507(13) 0.0698(14) 0.0417(12) 0.0062(11) 0.0131(10) 0.0079(10)
    C8 0.0511(12) 0.0530(12) 0.0390(11) -0.0004(10) 0.0055(9) 0.0058(9)
    C9 0.0458(11) 0.0478(11) 0.0368(10) 0.0030(9) 0.0049(8) 0.0015(9)
    C10 0.0430(10) 0.0457(11) 0.0359(10) 0.0029(9) 0.0047(8) 0.0014(8)
    C11 0.0536(12) 0.0473(11) 0.0410(11) 0.0021(10) 0.0086(9) -0.0010(9)
    C12 0.0517(12) 0.0534(12) 0.0397(11) 0.0045(10) 0.0069(9) -0.0017(9)
    C13 0.0432(10) 0.0425(10) 0.0362(10) 0.0037(8) 0.0033(8) 0.0001(8)
    C14 0.0485(11) 0.0433(11) 0.0410(11) 0.0009(9) 0.0052(9) 0.0022(8)
    C15 0.0610(13) 0.0432(11) 0.0395(11) 0.0022(10) 0.0080(10) -0.0015(9)
    C16 0.0395(10) 0.0454(11) 0.0368(10) 0.0036(9) 0.0037(8) 0.0003(8)
    C17 0.0461(11) 0.0392(10) 0.0336(10) 0.0021(8) 0.0050(8) 0.0005(8)
    C18 0.0416(11) 0.0536(12) 0.0501(12) 0.0030(10) -0.0010(9) 0.0040(10)
    C19 0.0627(15) 0.0547(13) 0.0515(13) 0.0110(11) -0.0040(11) 0.0121(11)
    C20 0.0713(16) 0.0521(13) 0.0529(14) -0.0102(12) 0.0048(12) 0.0098(11)
    C21 0.0480(13) 0.0821(18) 0.0701(17) -0.0141(13) 0.0058(12) 0.0166(14)
    C22 0.0411(11) 0.0700(15) 0.0564(14) 0.0058(11) 0.0002(10) 0.0147(12)
    C23 0.097(2) 0.0479(12) 0.0487(13) -0.0058(13) 0.0159(13) -0.0049(10)
    C24 0.0746(17) 0.0510(13) 0.0560(14) 0.0036(12) 0.0043(12) -0.0059(11)
    C25 0.087(2) 0.0645(17) 0.092(2) 0.0020(15) 0.0228(17) -0.0099(15)
    C26 0.112(2) 0.0563(15) 0.0576(16) 0.0002(15) 0.0072(15) -0.0163(12)
    C27 0.0664(17) 0.089(2) 0.0582(16) 0.0180(15) -0.0012(13) 0.0089(14)
    C28 0.0642(16) 0.0819(19) 0.0570(15) -0.0086(14) -0.0004(12) -0.0063(13)
    C29 0.0653(15) 0.0512(13) 0.0497(13) -0.0017(11) 0.0096(11) -0.0010(10)
    C30 0.0524(12) 0.0492(11) 0.0364(10) 0.0021(10) 0.0112(9) 0.0012(9)
    C31 0.0690(15) 0.0496(12) 0.0518(13) -0.0025(11) 0.0037(11) 0.0010(10)
    C32 0.088(2) 0.0590(15) 0.0611(16) 0.0146(14) 0.0052(14) 0.0078(12)
    C33 0.0514(12) 0.0661(14) 0.0393(11) 0.0068(11) 0.0117(9) 0.0028(10)
    C34 0.0586(13) 0.0499(12) 0.0414(11) 0.0031(10) 0.0055(10) -0.0045(9)
    C35 0.0630(14) 0.0452(11) 0.0418(11) 0.0012(10) 0.0098(10) -0.0012(9)
    C36 0.0468(11) 0.0443(11) 0.0397(11) 0.0031(9) 0.0058(9) -0.0024(8)
    C37 0.0527(12) 0.0465(11) 0.0395(11) 0.0025(9) 0.0048(9) -0.0011(9)
    C38 0.0594(13) 0.0472(11) 0.0414(11) 0.0016(10) 0.0058(10) 0.0013(9)
    C39 0.0454(11) 0.0449(10) 0.0370(10) 0.0047(9) 0.0056(8) -0.0029(8)
    C40 0.0502(11) 0.0429(11) 0.0383(11) 0.0028(9) 0.0041(9) -0.0002(8)
    C41 0.0512(12) 0.0419(10) 0.0400(11) 0.0047(9) 0.0042(9) -0.0023(8)
    C42 0.0410(10) 0.0438(10) 0.0394(10) 0.0055(9) 0.0046(8) -0.0016(8)
    C43 0.0454(11) 0.0413(10) 0.0369(10) 0.0036(9) 0.0019(8) 0.0013(8)
    C44 0.0431(12) 0.0662(14) 0.0547(13) 0.0098(11) 0.0009(10) 0.0116(11)
    C45 0.0468(13) 0.0769(17) 0.0597(15) -0.0088(12) 0.0066(11) 0.0104(13)
    C46 0.0714(16) 0.0507(12) 0.0486(13) -0.0069(12) 0.0019(11) 0.0071(10)
    C47 0.0625(15) 0.0492(12) 0.0557(14) 0.0098(11) -0.0043(11) 0.0092(10)
    C48 0.0425(11) 0.0507(12) 0.0496(12) 0.0055(9) -0.0010(9) 0.0014(10)
    C49 0.0635(14) 0.0501(12) 0.0450(12) -0.0002(11) 0.0066(10) -0.0071(10)
    C50 0.0618(14) 0.0566(13) 0.0450(12) 0.0029(11) 0.0041(10) -0.0096(10)
    C51 0.0760(19) 0.0718(17) 0.091(2) -0.0004(15) 0.0305(16) -0.0094(16)
    C52 0.125(3) 0.0602(16) 0.079(2) -0.0033(17) 0.0348(19) -0.0221(15)
    N1 0.0448(9) 0.0573(11) 0.0375(9) 0.0045(8) 0.0088(7) 0.0042(8)
    N2 0.0704(12) 0.0413(9) 0.0385(9) 0.0000(9) 0.0092(9) -0.0008(7)
    N3 0.0561(10) 0.0397(9) 0.0358(9) 0.0022(8) 0.0067(8) 0.0022(7)
    N4 0.1036(17) 0.0432(10) 0.0395(10) -0.0051(10) 0.0185(10) -0.0021(8)
    N5 0.0485(10) 0.0528(10) 0.0391(9) 0.0044(8) 0.0082(8) 0.0017(8)
    N6 0.0634(12) 0.0427(9) 0.0382(9) 0.0018(8) 0.0054(8) -0.0019(7)
    N7 0.0522(10) 0.0399(9) 0.0380(9) 0.0049(8) 0.0055(7) 0.0022(7)
    N8 0.0777(13) 0.0446(10) 0.0385(10) 0.0064(9) 0.0092(9) -0.0015(8)
    O1 0.0640(10) 0.0406(8) 0.0444(8) 0.0043(7) 0.0078(7) -0.0025(6)
    O2 0.0641(10) 0.0399(7) 0.0479(9) 0.0062(7) 0.0063(7) -0.0039(6)
    S1 0.0699(4) 0.0420(3) 0.0427(3) 0.0003(3) 0.0081(3) 0.0033(2)
    S2 0.0762(4) 0.0406(3) 0.0416(3) -0.0003(3) 0.0067(3) -0.0004(2)
_geom_special_details
;
All e.s.d.'s (except the e.s.d. in the dihedral angle between two l.s. planes)
are estimated using the full covariance matrix. The cell e.s.d.'s are taken
into account individually in the estimation of e.s.d.'s in distances, angles
and torsion angles; correlations between e.s.d.'s in cell parameters are only
used when they are defined by crystal symmetry. An approximate (isotropic)
treatment of cell e.s.d.'s is used for estimating e.s.d.'s involving l.s.
planes.
;
loop_
    _geom_bond_atom_site_label_1
    _geom_bond_atom_site_label_2
    _geom_bond_site_symmetry_2
    _geom_bond_distance
    _geom_bond_publ_flag
    C1 C2 . 1.372(4) ?
    C1 C6 . 1.382(4) ?
    C1 H1A . 0.9300 ?
    C2 C3 . 1.381(4) ?
    C2 H2B . 0.9300 ?
    C3 C4 . 1.394(3) ?
    C3 H3A . 0.9300 ?
    C4 C5 . 1.390(3) ?
    C4 C7 . 1.513(3) ?
    C5 C6 . 1.387(4) ?
    C5 H5A . 0.9300 ?
    C6 H6B . 0.9300 ?
    C7 N1 . 1.477(3) ?
    C7 H7A . 0.9700 ?
    C7 H7B . 0.9700 ?
    C8 N1 . 1.462(3) ?
    C8 C9 . 1.507(3) ?
    C8 H8B . 0.9700 ?
    C8 H8C . 0.9700 ?
    C9 C10 . 1.350(3) ?
    C9 S1 . 1.746(2) ?
    C10 C13 . 1.442(3) ?
    C10 C11 . 1.503(3) ?
    C11 C12 . 1.527(3) ?
    C11 H11A . 0.9700 ?
    C11 H11B . 0.9700 ?
    C12 N1 . 1.468(3) ?
    C12 H12A . 0.9700 ?
    C12 H12B . 0.9700 ?
    C13 C14 . 1.387(3) ?
    C13 C16 . 1.436(3) ?
    C14 N2 . 1.356(3) ?
    C14 S1 . 1.737(2) ?
    C15 N2 . 1.315(3) ?
    C15 N4 . 1.348(3) ?
    C15 N3 . 1.396(3) ?
    C16 O1 . 1.227(2) ?
    C16 N3 . 1.416(3) ?
    C17 C18 . 1.381(3) ?
    C17 C22 . 1.381(3) ?
    C17 N3 . 1.451(2) ?
    C18 C19 . 1.386(3) ?
    C18 H18A . 0.9300 ?
    C19 C20 . 1.367(3) ?
    C19 H19A . 0.9300 ?
    C20 C21 . 1.373(4) ?
    C20 H20A . 0.9300 ?
    C21 C22 . 1.382(3) ?
    C21 H21A . 0.9300 ?
    C22 H22A . 0.9300 ?
    C23 N4 . 1.462(3) ?
    C23 C24 . 1.498(3) ?
    C23 H23A . 0.9700 ?
    C23 H23B . 0.9700 ?
    C24 C25 . 1.470(4) ?
    C24 C26 . 1.491(3) ?
    C24 H24A . 0.9800 ?
    C25 C26 . 1.484(4) ?
    C25 H25A . 0.9700 ?
    C25 H25B . 0.9700 ?
    C26 H26A . 0.9700 ?
    C26 H26B . 0.9700 ?
    C27 C32 . 1.379(4) ?
    C27 C28 . 1.383(4) ?
    C27 H27A . 0.9300 ?
    C28 C29 . 1.387(4) ?
    C28 H28A . 0.9300 ?
    C29 C30 . 1.389(3) ?
    C29 H29A . 0.9300 ?
    C30 C31 . 1.390(3) ?
    C30 C33 . 1.517(3) ?
    C31 C32 . 1.376(4) ?
    C31 H31A . 0.9300 ?
    C32 H32A . 0.9300 ?
    C33 N5 . 1.479(3) ?
    C33 H33A . 0.9700 ?
    C33 H33B . 0.9700 ?
    C34 N5 . 1.463(3) ?
    C34 C35 . 1.529(3) ?
    C34 H34A . 0.9700 ?
    C34 H34B . 0.9700 ?
    C35 C36 . 1.500(3) ?
    C35 H35A . 0.9700 ?
    C35 H35B . 0.9700 ?
    C36 C37 . 1.354(3) ?
    C36 C39 . 1.444(3) ?
    C37 C38 . 1.507(3) ?
    C37 S2 . 1.743(2) ?
    C38 N5 . 1.458(3) ?
    C38 H38A . 0.9700 ?
    C38 H38B . 0.9700 ?
    C39 C40 . 1.387(3) ?
    C39 C42 . 1.436(3) ?
    C40 N6 . 1.359(3) ?
    C40 S2 . 1.735(2) ?
    C41 N6 . 1.316(3) ?
    C41 N8 . 1.346(3) ?
    C41 N7 . 1.393(3) ?
    C42 O2 . 1.228(2) ?
    C42 N7 . 1.421(3) ?
    C43 C44 . 1.380(3) ?
    C43 C48 . 1.383(3) ?
    C43 N7 . 1.453(2) ?
    C44 C45 . 1.383(3) ?
    C44 H44A . 0.9300 ?
    C45 C46 . 1.370(3) ?
    C45 H45A . 0.9300 ?
    C46 C47 . 1.371(3) ?
    C46 H46A . 0.9300 ?
    C47 C48 . 1.388(3) ?
    C47 H47A . 0.9300 ?
    C48 H48A . 0.9300 ?
    C49 N8 . 1.455(3) ?
    C49 C50 . 1.489(3) ?
    C49 H49A . 0.9700 ?
    C49 H49B . 0.9700 ?
    C50 C51 . 1.486(4) ?
    C50 C52 . 1.490(3) ?
    C50 H50A . 0.9800 ?
    C51 C52 . 1.488(4) ?
    C51 H51A . 0.9700 ?
    C51 H51B . 0.9700 ?
    C52 H52A . 0.9700 ?
    C52 H52B . 0.9700 ?
    N4 H4A . 0.8600 ?
    N8 H8A . 0.8600 ?
loop_
    _geom_angle_atom_site_label_1
    _geom_angle_atom_site_label_2
    _geom_angle_atom_site_label_3
    _geom_angle_site_symmetry_1
    _geom_angle_site_symmetry_3
    _geom_angle
    _geom_angle_publ_flag
    C2 C1 C6 . . 119.7(3) ?
    C2 C1 H1A . . 120.1 ?
    C6 C1 H1A . . 120.1 ?
    C1 C2 C3 . . 120.0(2) ?
    C1 C2 H2B . . 120.0 ?
    C3 C2 H2B . . 120.0 ?
    C2 C3 C4 . . 121.3(2) ?
    C2 C3 H3A . . 119.3 ?
    C4 C3 H3A . . 119.3 ?
    C3 C4 C5 . . 118.0(2) ?
    C3 C4 C7 . . 121.0(2) ?
    C5 C4 C7 . . 121.0(2) ?
    C6 C5 C4 . . 120.5(2) ?
    C6 C5 H5A . . 119.8 ?
    C4 C5 H5A . . 119.8 ?
    C1 C6 C5 . . 120.4(2) ?
    C1 C6 H6B . . 119.8 ?
    C5 C6 H6B . . 119.8 ?
    N1 C7 C4 . . 116.22(17) ?
    N1 C7 H7A . . 108.2 ?
    C4 C7 H7A . . 108.2 ?
    N1 C7 H7B . . 108.2 ?
    C4 C7 H7B . . 108.2 ?
    H7A C7 H7B . . 107.4 ?
    N1 C8 C9 . . 109.07(17) ?
    N1 C8 H8B . . 109.9 ?
    C9 C8 H8B . . 109.9 ?
    N1 C8 H8C . . 109.9 ?
    C9 C8 H8C . . 109.9 ?
    H8B C8 H8C . . 108.3 ?
    C10 C9 C8 . . 124.83(19) ?
    C10 C9 S1 . . 113.07(15) ?
    C8 C9 S1 . . 122.09(16) ?
    C9 C10 C13 . . 111.97(18) ?
    C9 C10 C11 . . 120.63(18) ?
    C13 C10 C11 . . 127.40(18) ?
    C10 C11 C12 . . 110.01(17) ?
    C10 C11 H11A . . 109.7 ?
    C12 C11 H11A . . 109.7 ?
    C10 C11 H11B . . 109.7 ?
    C12 C11 H11B . . 109.7 ?
    H11A C11 H11B . . 108.2 ?
    N1 C12 C11 . . 109.67(18) ?
    N1 C12 H12A . . 109.7 ?
    C11 C12 H12A . . 109.7 ?
    N1 C12 H12B . . 109.7 ?
    C11 C12 H12B . . 109.7 ?
    H12A C12 H12B . . 108.2 ?
    C14 C13 C16 . . 118.07(18) ?
    C14 C13 C10 . . 112.69(18) ?
    C16 C13 C10 . . 129.16(18) ?
    N2 C14 C13 . . 127.46(19) ?
    N2 C14 S1 . . 121.18(16) ?
    C13 C14 S1 . . 111.35(15) ?
    N2 C15 N4 . . 119.39(19) ?
    N2 C15 N3 . . 123.57(19) ?
    N4 C15 N3 . . 117.04(18) ?
    O1 C16 N3 . . 119.63(18) ?
    O1 C16 C13 . . 127.03(18) ?
    N3 C16 C13 . . 113.34(17) ?
    C18 C17 C22 . . 120.50(19) ?
    C18 C17 N3 . . 120.58(19) ?
    C22 C17 N3 . . 118.91(19) ?
    C17 C18 C19 . . 119.3(2) ?
    C17 C18 H18A . . 120.3 ?
    C19 C18 H18A . . 120.3 ?
    C20 C19 C18 . . 120.3(2) ?
    C20 C19 H19A . . 119.8 ?
    C18 C19 H19A . . 119.8 ?
    C19 C20 C21 . . 120.2(2) ?
    C19 C20 H20A . . 119.9 ?
    C21 C20 H20A . . 119.9 ?
    C20 C21 C22 . . 120.5(2) ?
    C20 C21 H21A . . 119.8 ?
    C22 C21 H21A . . 119.8 ?
    C21 C22 C17 . . 119.2(2) ?
    C21 C22 H22A . . 120.4 ?
    C17 C22 H22A . . 120.4 ?
    N4 C23 C24 . . 109.58(19) ?
    N4 C23 H23A . . 109.8 ?
    C24 C23 H23A . . 109.8 ?
    N4 C23 H23B . . 109.8 ?
    C24 C23 H23B . . 109.8 ?
    H23A C23 H23B . . 108.2 ?
    C25 C24 C26 . . 60.15(19) ?
    C25 C24 C23 . . 119.1(3) ?
    C26 C24 C23 . . 117.2(2) ?
    C25 C24 H24A . . 116.2 ?
    C26 C24 H24A . . 116.2 ?
    C23 C24 H24A . . 116.2 ?
    C24 C25 C26 . . 60.62(19) ?
    C24 C25 H25A . . 117.7 ?
    C26 C25 H25A . . 117.7 ?
    C24 C25 H25B . . 117.7 ?
    C26 C25 H25B . . 117.7 ?
    H25A C25 H25B . . 114.8 ?
    C25 C26 C24 . . 59.23(17) ?
    C25 C26 H26A . . 117.8 ?
    C24 C26 H26A . . 117.8 ?
    C25 C26 H26B . . 117.8 ?
    C24 C26 H26B . . 117.8 ?
    H26A C26 H26B . . 115.0 ?
    C32 C27 C28 . . 119.6(3) ?
    C32 C27 H27A . . 120.2 ?
    C28 C27 H27A . . 120.2 ?
    C27 C28 C29 . . 120.1(3) ?
    C27 C28 H28A . . 120.0 ?
    C29 C28 H28A . . 120.0 ?
    C28 C29 C30 . . 120.8(2) ?
    C28 C29 H29A . . 119.6 ?
    C30 C29 H29A . . 119.6 ?
    C31 C30 C29 . . 118.0(2) ?
    C31 C30 C33 . . 120.7(2) ?
    C29 C30 C33 . . 121.3(2) ?
    C32 C31 C30 . . 121.4(2) ?
    C32 C31 H31A . . 119.3 ?
    C30 C31 H31A . . 119.3 ?
    C31 C32 C27 . . 120.1(3) ?
    C31 C32 H32A . . 120.0 ?
    C27 C32 H32A . . 120.0 ?
    N5 C33 C30 . . 116.57(17) ?
    N5 C33 H33A . . 108.2 ?
    C30 C33 H33A . . 108.2 ?
    N5 C33 H33B . . 108.2 ?
    C30 C33 H33B . . 108.2 ?
    H33A C33 H33B . . 107.3 ?
    N5 C34 C35 . . 109.59(18) ?
    N5 C34 H34A . . 109.8 ?
    C35 C34 H34A . . 109.8 ?
    N5 C34 H34B . . 109.8 ?
    C35 C34 H34B . . 109.8 ?
    H34A C34 H34B . . 108.2 ?
    C36 C35 C34 . . 109.89(18) ?
    C36 C35 H35A . . 109.7 ?
    C34 C35 H35A . . 109.7 ?
    C36 C35 H35B . . 109.7 ?
    C34 C35 H35B . . 109.7 ?
    H35A C35 H35B . . 108.2 ?
    C37 C36 C39 . . 111.78(18) ?
    C37 C36 C35 . . 120.82(19) ?
    C39 C36 C35 . . 127.36(19) ?
    C36 C37 C38 . . 124.55(19) ?
    C36 C37 S2 . . 113.13(16) ?
    C38 C37 S2 . . 122.32(16) ?
    N5 C38 C37 . . 108.69(17) ?
    N5 C38 H38A . . 110.0 ?
    C37 C38 H38A . . 110.0 ?
    N5 C38 H38B . . 110.0 ?
    C37 C38 H38B . . 110.0 ?
    H38A C38 H38B . . 108.3 ?
    C40 C39 C42 . . 118.34(18) ?
    C40 C39 C36 . . 112.61(18) ?
    C42 C39 C36 . . 129.02(18) ?
    N6 C40 C39 . . 127.15(19) ?
    N6 C40 S2 . . 121.35(15) ?
    C39 C40 S2 . . 111.49(15) ?
    N6 C41 N8 . . 118.93(19) ?
    N6 C41 N7 . . 123.57(18) ?
    N8 C41 N7 . . 117.49(18) ?
    O2 C42 N7 . . 119.66(18) ?
    O2 C42 C39 . . 127.22(19) ?
    N7 C42 C39 . . 113.11(17) ?
    C44 C43 C48 . . 120.5(2) ?
    C44 C43 N7 . . 119.07(18) ?
    C48 C43 N7 . . 120.43(19) ?
    C45 C44 C43 . . 119.6(2) ?
    C45 C44 H44A . . 120.2 ?
    C43 C44 H44A . . 120.2 ?
    C46 C45 C44 . . 120.1(2) ?
    C46 C45 H45A . . 120.0 ?
    C44 C45 H45A . . 120.0 ?
    C45 C46 C47 . . 120.4(2) ?
    C45 C46 H46A . . 119.8 ?
    C47 C46 H46A . . 119.8 ?
    C46 C47 C48 . . 120.4(2) ?
    C46 C47 H47A . . 119.8 ?
    C48 C47 H47A . . 119.8 ?
    C43 C48 C47 . . 119.0(2) ?
    C43 C48 H48A . . 120.5 ?
    C47 C48 H48A . . 120.5 ?
    N8 C49 C50 . . 110.26(19) ?
    N8 C49 H49A . . 109.6 ?
    C50 C49 H49A . . 109.6 ?
    N8 C49 H49B . . 109.6 ?
    C50 C49 H49B . . 109.6 ?
    H49A C49 H49B . . 108.1 ?
    C51 C50 C52 . . 59.99(19) ?
    C51 C50 C49 . . 118.7(2) ?
    C52 C50 C49 . . 117.2(2) ?
    C51 C50 H50A . . 116.4 ?
    C52 C50 H50A . . 116.4 ?
    C49 C50 H50A . . 116.4 ?
    C52 C51 C50 . . 60.13(19) ?
    C52 C51 H51A . . 117.8 ?
    C50 C51 H51A . . 117.8 ?
    C52 C51 H51B . . 117.8 ?
    C50 C51 H51B . . 117.8 ?
    H51A C51 H51B . . 114.9 ?
    C51 C52 C50 . . 59.88(17) ?
    C51 C52 H52A . . 117.8 ?
    C50 C52 H52A . . 117.8 ?
    C51 C52 H52B . . 117.8 ?
    C50 C52 H52B . . 117.8 ?
    H52A C52 H52B . . 114.9 ?
    C8 N1 C12 . . 111.33(16) ?
    C8 N1 C7 . . 112.60(17) ?
    C12 N1 C7 . . 113.60(18) ?
    C15 N2 C14 . . 114.56(18) ?
    C15 N3 C16 . . 122.93(17) ?
    C15 N3 C17 . . 119.56(16) ?
    C16 N3 C17 . . 117.39(16) ?
    C15 N4 C23 . . 121.46(19) ?
    C15 N4 H4A . . 119.3 ?
    C23 N4 H4A . . 119.3 ?
    C38 N5 C34 . . 111.16(17) ?
    C38 N5 C33 . . 112.78(17) ?
    C34 N5 C33 . . 114.17(18) ?
    C41 N6 C40 . . 114.71(18) ?
    C41 N7 C42 . . 122.91(17) ?
    C41 N7 C43 . . 118.94(16) ?
    C42 N7 C43 . . 118.11(16) ?
    C41 N8 C49 . . 121.49(18) ?
    C41 N8 H8A . . 119.3 ?
    C49 N8 H8A . . 119.3 ?
    C14 S1 C9 . . 90.92(10) ?
    C40 S2 C37 . . 90.98(10) ?
loop_
    _geom_torsion_atom_site_label_1
    _geom_torsion_atom_site_label_2
    _geom_torsion_atom_site_label_3
    _geom_torsion_atom_site_label_4
    _geom_torsion_site_symmetry_1
    _geom_torsion_site_symmetry_2
    _geom_torsion_site_symmetry_3
    _geom_torsion_site_symmetry_4
    _geom_torsion
    _geom_torsion_publ_flag
    C6 C1 C2 C3 . . . . 0.0(4) ?
    C1 C2 C3 C4 . . . . -1.2(4) ?
    C2 C3 C4 C5 . . . . 1.4(3) ?
    C2 C3 C4 C7 . . . . -178.0(2) ?
    C3 C4 C5 C6 . . . . -0.4(3) ?
    C7 C4 C5 C6 . . . . 179.0(2) ?
    C2 C1 C6 C5 . . . . 1.0(4) ?
    C4 C5 C6 C1 . . . . -0.8(4) ?
    C3 C4 C7 N1 . . . . 92.6(3) ?
    C5 C4 C7 N1 . . . . -86.8(3) ?
    N1 C8 C9 C10 . . . . -15.3(3) ?
    N1 C8 C9 S1 . . . . 164.97(15) ?
    C8 C9 C10 C13 . . . . -179.88(19) ?
    S1 C9 C10 C13 . . . . -0.1(2) ?
    C8 C9 C10 C11 . . . . -0.7(3) ?
    S1 C9 C10 C11 . . . . 179.01(16) ?
    C9 C10 C11 C12 . . . . -16.1(3) ?
    C13 C10 C11 C12 . . . . 163.0(2) ?
    C10 C11 C12 N1 . . . . 49.2(2) ?
    C9 C10 C13 C14 . . . . 0.1(3) ?
    C11 C10 C13 C14 . . . . -179.0(2) ?
    C9 C10 C13 C16 . . . . 176.8(2) ?
    C11 C10 C13 C16 . . . . -2.3(4) ?
    C16 C13 C14 N2 . . . . 1.7(3) ?
    C10 C13 C14 N2 . . . . 178.8(2) ?
    C16 C13 C14 S1 . . . . -177.09(15) ?
    C10 C13 C14 S1 . . . . 0.0(2) ?
    C14 C13 C16 O1 . . . . -179.8(2) ?
    C10 C13 C16 O1 . . . . 3.6(4) ?
    C14 C13 C16 N3 . . . . 0.8(3) ?
    C10 C13 C16 N3 . . . . -175.8(2) ?
    C22 C17 C18 C19 . . . . -1.3(3) ?
    N3 C17 C18 C19 . . . . 177.6(2) ?
    C17 C18 C19 C20 . . . . 0.1(4) ?
    C18 C19 C20 C21 . . . . 1.0(4) ?
    C19 C20 C21 C22 . . . . -0.9(4) ?
    C20 C21 C22 C17 . . . . -0.3(4) ?
    C18 C17 C22 C21 . . . . 1.4(4) ?
    N3 C17 C22 C21 . . . . -177.5(2) ?
    N4 C23 C24 C25 . . . . -89.8(3) ?
    N4 C23 C24 C26 . . . . -159.1(3) ?
    C23 C24 C25 C26 . . . . -106.4(3) ?
    C23 C24 C26 C25 . . . . 109.7(3) ?
    C32 C27 C28 C29 . . . . -0.5(4) ?
    C27 C28 C29 C30 . . . . -0.6(4) ?
    C28 C29 C30 C31 . . . . 1.4(3) ?
    C28 C29 C30 C33 . . . . -178.8(2) ?
    C29 C30 C31 C32 . . . . -1.2(3) ?
    C33 C30 C31 C32 . . . . 179.0(2) ?
    C30 C31 C32 C27 . . . . 0.1(4) ?
    C28 C27 C32 C31 . . . . 0.7(4) ?
    C31 C30 C33 N5 . . . . -95.4(3) ?
    C29 C30 C33 N5 . . . . 84.8(3) ?
    N5 C34 C35 C36 . . . . -48.3(2) ?
    C34 C35 C36 C37 . . . . 14.1(3) ?
    C34 C35 C36 C39 . . . . -163.4(2) ?
    C39 C36 C37 C38 . . . . -180.0(2) ?
    C35 C36 C37 C38 . . . . 2.1(3) ?
    C39 C36 C37 S2 . . . . 0.7(2) ?
    C35 C36 C37 S2 . . . . -177.19(17) ?
    C36 C37 C38 N5 . . . . 15.6(3) ?
    S2 C37 C38 N5 . . . . -165.14(16) ?
    C37 C36 C39 C40 . . . . -1.1(3) ?
    C35 C36 C39 C40 . . . . 176.6(2) ?
    C37 C36 C39 C42 . . . . -179.3(2) ?
    C35 C36 C39 C42 . . . . -1.6(4) ?
    C42 C39 C40 N6 . . . . 0.4(3) ?
    C36 C39 C40 N6 . . . . -178.0(2) ?
    C42 C39 C40 S2 . . . . 179.45(15) ?
    C36 C39 C40 S2 . . . . 1.0(2) ?
    C40 C39 C42 O2 . . . . 177.5(2) ?
    C36 C39 C42 O2 . . . . -4.3(4) ?
    C40 C39 C42 N7 . . . . -3.9(3) ?
    C36 C39 C42 N7 . . . . 174.3(2) ?
    C48 C43 C44 C45 . . . . -2.0(4) ?
    N7 C43 C44 C45 . . . . 175.9(2) ?
    C43 C44 C45 C46 . . . . 1.0(4) ?
    C44 C45 C46 C47 . . . . 0.9(4) ?
    C45 C46 C47 C48 . . . . -1.7(4) ?
    C44 C43 C48 C47 . . . . 1.2(3) ?
    N7 C43 C48 C47 . . . . -176.7(2) ?
    C46 C47 C48 C43 . . . . 0.7(4) ?
    N8 C49 C50 C51 . . . . 87.6(3) ?
    N8 C49 C50 C52 . . . . 156.6(2) ?
    C49 C50 C51 C52 . . . . 106.6(3) ?
    C49 C50 C52 C51 . . . . -109.1(3) ?
    C9 C8 N1 C12 . . . . 49.5(2) ?
    C9 C8 N1 C7 . . . . 178.39(18) ?
    C11 C12 N1 C8 . . . . -69.4(2) ?
    C11 C12 N1 C7 . . . . 162.26(17) ?
    C4 C7 N1 C8 . . . . -65.5(3) ?
    C4 C7 N1 C12 . . . . 62.2(3) ?
    N4 C15 N2 C14 . . . . -179.0(2) ?
    N3 C15 N2 C14 . . . . 0.4(3) ?
    C13 C14 N2 C15 . . . . -2.3(3) ?
    S1 C14 N2 C15 . . . . 176.37(17) ?
    N2 C15 N3 C16 . . . . 2.1(3) ?
    N4 C15 N3 C16 . . . . -178.5(2) ?
    N2 C15 N3 C17 . . . . -173.9(2) ?
    N4 C15 N3 C17 . . . . 5.4(3) ?
    O1 C16 N3 C15 . . . . 178.0(2) ?
    C13 C16 N3 C15 . . . . -2.6(3) ?
    O1 C16 N3 C17 . . . . -5.9(3) ?
    C13 C16 N3 C17 . . . . 173.52(17) ?
    C18 C17 N3 C15 . . . . -96.9(2) ?
    C22 C17 N3 C15 . . . . 82.0(3) ?
    C18 C17 N3 C16 . . . . 86.9(2) ?
    C22 C17 N3 C16 . . . . -94.3(2) ?
    N2 C15 N4 C23 . . . . -2.4(4) ?
    N3 C15 N4 C23 . . . . 178.3(2) ?
    C24 C23 N4 C15 . . . . -174.6(2) ?
    C37 C38 N5 C34 . . . . -51.0(2) ?
    C37 C38 N5 C33 . . . . 179.33(18) ?
    C35 C34 N5 C38 . . . . 70.4(2) ?
    C35 C34 N5 C33 . . . . -160.66(18) ?
    C30 C33 N5 C38 . . . . 61.6(3) ?
    C30 C33 N5 C34 . . . . -66.5(3) ?
    N8 C41 N6 C40 . . . . 178.4(2) ?
    N7 C41 N6 C40 . . . . -1.0(3) ?
    C39 C40 N6 C41 . . . . 2.2(3) ?
    S2 C40 N6 C41 . . . . -176.73(17) ?
    N6 C41 N7 C42 . . . . -2.8(3) ?
    N8 C41 N7 C42 . . . . 177.73(19) ?
    N6 C41 N7 C43 . . . . 174.8(2) ?
    N8 C41 N7 C43 . . . . -4.6(3) ?
    O2 C42 N7 C41 . . . . -176.15(19) ?
    C39 C42 N7 C41 . . . . 5.1(3) ?
    O2 C42 N7 C43 . . . . 6.2(3) ?
    C39 C42 N7 C43 . . . . -172.54(17) ?
    C44 C43 N7 C41 . . . . -74.8(3) ?
    C48 C43 N7 C41 . . . . 103.1(2) ?
    C44 C43 N7 C42 . . . . 103.0(2) ?
    C48 C43 N7 C42 . . . . -79.1(3) ?
    N6 C41 N8 C49 . . . . -1.5(3) ?
    N7 C41 N8 C49 . . . . 177.9(2) ?
    C50 C49 N8 C41 . . . . -175.5(2) ?
    N2 C14 S1 C9 . . . . -178.96(19) ?
    C13 C14 S1 C9 . . . . -0.09(17) ?
    C10 C9 S1 C14 . . . . 0.14(18) ?
    C8 C9 S1 C14 . . . . 179.88(19) ?
    N6 C40 S2 C37 . . . . 178.57(19) ?
    C39 C40 S2 C37 . . . . -0.52(17) ?
    C36 C37 S2 C40 . . . . -0.12(18) ?
    C38 C37 S2 C40 . . . . -179.5(2) ?
data_global
_journal_date_recd_electronic     2011-07-15
_journal_date_accepted     2011-07-22
_journal_name_full     'Acta Crystallographica, Section E'
_journal_year     2011
_journal_volume     67
_journal_issue      8
_journal_page_first     o2191
_journal_page_last     o2191
_journal_paper_category     QO
_journal_coeditor_code     LH5288
_publ_contact_author_name     'Hong Chen'
_publ_contact_author_address
;
College of Chemistry and Life Science
China Three Gorges University
Yichang 443002
People's Republic of China
;
_publ_contact_author_email     chenhong3736@sina.com
_publ_contact_author_fax     '+86-717-6395966'
_publ_contact_author_phone     '+86-717-6395966'
_publ_section_title
;\
7-Benzyl-2-[(cyclopropylmethyl)amino]-3-phenyl-5,6,7,8-tetrahydropyrido[4',3':\
4,5]thieno[2,3-<i>d</i>]pyrimidin-4(3<i>H</i>)-one
;
loop_
    _publ_author_name
    _publ_author_footnote
    _publ_author_address
    'Chen, Hong' .
;
College of Chemistry and Life Science
China Three Gorges University
Yichang 443002
People's Republic of China
;
