# Supplementary material for: 7-Benzyl-2-[(cyclo­propyl­meth­yl)amino]-3-phenyl-5,6,7,8-tetra­hydro­pyrido[4′,3′:4,5]thieno[2,3-d]pyrimidin-4(3H)-one
Source: Acta Crystallogr Sect E Struct Rep Online. 2011 Jul 30;67(Pt 8):o2191. doi: 10.1107/S1600536811029771 (PMC3213622; doi:10.1107/S1600536811029771)
Supplement: Supplementary file 2 [file e-67-o2191-Isup2.hkl]

# 
# h,k,l, Fc-squared, Fo-squared, sigma(Fo-squared) and status flag 
# 
data_I
_shelx_title ' Z in Pbca' 
_shelx_refln_list_code          4 
_shelx_F_calc_maximum      529.92 
_exptl_crystal_F_000      3744.00 
_reflns_d_resolution_high  0.7701 
 
loop_ 
 _symmetry_equiv_pos_as_xyz 
 'x, y, z' 
 '-x+1/2, -y, z+1/2' 
 'x+1/2, -y+1/2, -z' 
 '-x, y+1/2, -z+1/2' 
 '-x, -y, -z' 
 'x-1/2, y, -z-1/2' 
 '-x-1/2, y-1/2, z' 
 'x, -y-1/2, z-1/2' 
 
_cell_length_a    18.2690 
_cell_length_b    27.5640 
_cell_length_c    18.1150 
_cell_angle_alpha  90.000 
_cell_angle_beta   90.000 
_cell_angle_gamma  90.000 
 
_shelx_F_squared_multiplier     1.000 
 
loop_ 
 _refln_index_h 
 _refln_index_k 
 _refln_index_l 
 _refln_F_squared_calc 
 _refln_F_squared_meas 
 _refln_F_squared_sigma 
 _refln_observed_status 
   8   0   0     1344.58     1346.63     65.93 o 
  10   0   0    53430.53    64605.68    827.68 o 
  12   0   0    10729.06    11426.10    264.23 o 
  14   0   0     3078.03     2921.30    124.43 o 
  16   0   0     1595.37     1502.07     97.12 o 
  18   0   0     2470.80     2583.91    122.47 o 
  20   0   0      460.74      490.56     40.71 o 
  22   0   0        2.98      -27.88     27.88 o 
   2   1   0       13.39        6.57      7.01 o 
   4   1   0     1205.04     1260.78     53.19 o 
   6   1   0     1224.19     1866.36    142.62 o 
   8   1   0     2375.19     2460.09     46.97 o 
  10   1   0      768.70      967.11     48.34 o 
  12   1   0      803.44      898.14     45.90 o 
  14   1   0      488.06      650.41     42.26 o 
  16   1   0        0.01       51.40     19.68 o 
  18   1   0      773.90      937.40     63.32 o 
  20   1   0      497.28      499.20     29.33 o 
  22   1   0        8.25       12.06     17.08 o 
   2   2   0      390.77      361.28     17.47 o 
   4   2   0     7763.21     8185.28     84.75 o 
   6   2   0    33254.60    35645.18    207.21 o 
   8   2   0    24811.20    26316.28    208.46 o 
  10   2   0    13389.58    15069.09    172.55 o 
  12   2   0     2553.27     2628.93     73.46 o 
  14   2   0     2826.16     2926.84     90.26 o 
  16   2   0      467.65      542.53     41.15 o 
  18   2   0       73.09       50.13     21.37 o 
  20   2   0       21.07       37.22     11.61 o 
  22   2   0      208.61      176.35     28.80 o 
   4   3   0       93.98      123.97     12.07 o 
   6   3   0      714.94      743.53     42.81 o 
   8   3   0        0.70       40.79      9.64 o 
  10   3   0      269.12      297.87     19.65 o 
  12   3   0        7.11       25.02     10.36 o 
  14   3   0       14.09       44.41     14.98 o 
  16   3   0       36.43       53.27     20.30 o 
  18   3   0      359.41      389.78     38.15 o 
  20   3   0      453.96      373.69     48.35 o 
  22   3   0        8.14       15.11     28.35 o 
   2   4   0   175054.42   164038.50   3405.08 o 
   4   4   0    18550.05    17653.80    516.57 o 
   6   4   0     3240.98     3383.38     58.38 o 
   8   4   0     2173.32     1637.92     48.45 o 
  10   4   0        2.29       15.54      7.66 o 
  12   4   0     1235.56     1085.10     50.71 o 
  14   4   0      253.48      262.83     35.37 o 
  16   4   0     1283.43     1460.08     61.72 o 
  18   4   0      558.88      486.57     38.49 o 
  20   4   0      578.47      538.06     38.47 o 
  22   4   0      177.27      146.74     34.72 o 
   4   5   0      996.26      986.66     37.35 o 
   6   5   0      461.71      481.38     29.21 o 
   8   5   0       44.28       28.08     12.03 o 
  10   5   0       62.78       56.42     11.88 o 
  12   5   0      285.93      343.48     23.22 o 
  14   5   0      267.38      279.65     29.62 o 
  16   5   0       86.26       92.91     17.51 o 
  18   5   0      288.02      306.25     32.89 o 
  20   5   0        1.39        6.32     23.37 o 
  22   5   0        0.07       20.75     18.79 o 
   2   6   0     4251.84     3961.19     85.47 o 
   4   6   0      823.41      624.65     38.74 o 
   6   6   0    41019.82    43127.77    640.33 o 
   8   6   0      460.69      579.66     27.66 o 
  10   6   0     1458.96     1651.75     37.85 o 
  12   6   0      784.03      633.88     39.17 o 
  14   6   0     1875.08     1833.87     59.42 o 
  16   6   0     1146.20     1175.97     62.19 o 
  18   6   0      152.77      110.55     34.52 o 
  20   6   0      119.92      157.01     41.69 o 
  22   6   0      184.78      170.74     47.27 o 
   2   7   0        9.25       22.15      5.98 o 
   4   7   0        1.24       40.66     10.82 o 
   6   7   0     2082.23     2240.08     59.03 o 
   8   7   0     1969.58     1934.52     58.88 o 
  10   7   0       16.28        8.17     12.24 o 
  12   7   0       63.64       91.89     16.84 o 
  14   7   0      297.20      409.75     40.49 o 
  16   7   0       14.16       23.82     13.26 o 
  18   7   0      304.28      282.37     33.60 o 
  20   7   0       50.60       77.01     23.32 o 
  22   7   0        1.01       18.71     19.78 o 
   0   8   0     5969.19     5267.43    156.49 o 
   2   8   0      129.32      216.64     23.75 o 
   4   8   0    11812.30    11331.41    236.19 o 
   6   8   0    17654.32    17394.15    497.04 o 
   8   8   0    21359.23    21225.86    571.00 o 
  10   8   0       27.46       23.56      8.96 o 
  12   8   0     3034.69     3401.93     91.16 o 
  14   8   0     1861.97     2089.59     82.77 o 
  16   8   0      691.26      733.47     56.40 o 
  18   8   0      144.75      167.77     31.42 o 
  20   8   0       46.90       21.75     31.59 o 
  22   8   0      150.08      111.13     28.23 o 
   2   9   0       31.46       35.14      7.83 o 
   4   9   0      918.08      919.53     37.89 o 
   6   9   0     1460.17     1578.69     70.72 o 
   8   9   0      111.52      100.29     23.15 o 
  10   9   0      109.78      174.40     20.62 o 
  12   9   0      933.09     1016.79     49.20 o 
  14   9   0     1583.56     1854.90     85.64 o 
  16   9   0       19.23       12.96     16.39 o 
  18   9   0       73.11       58.62     20.32 o 
  20   9   0        2.94       17.69     18.32 o 
  22   9   0        0.43       -2.79     30.35 o 
   0  10   0     3231.29     3750.20    113.50 o 
   2  10   0      163.41      133.36     14.64 o 
   4  10   0      572.57      497.02     29.76 o 
   6  10   0    11420.36    11616.31    261.65 o 
   8  10   0     2732.25     2406.89     90.34 o 
  10  10   0       38.75       17.09      9.72 o 
  12  10   0     4661.15     5328.39     94.74 o 
  14  10   0     1852.89     2189.45    110.75 o 
  16  10   0      621.86      628.21     51.45 o 
  18  10   0      920.62      867.56     60.64 o 
  20  10   0      458.16      612.14     38.85 o 
  22  10   0        6.95       17.15     36.56 o 
   2  11   0      229.03      205.72     20.60 o 
   4  11   0        7.52        8.80      8.67 o 
   6  11   0     1745.77     1932.88     62.64 o 
   8  11   0      682.70      792.84     38.89 o 
  10  11   0     1070.91     1109.25     47.55 o 
  12  11   0       39.12       55.74     14.63 o 
  14  11   0      843.29      806.55     57.49 o 
  16  11   0       10.68       19.93     23.86 o 
  18  11   0       53.87       74.31     23.33 o 
  20  11   0      105.68      130.05     30.15 o 
  22  11   0        3.89      -11.82     28.84 o 
   0  12   0    11444.15    10965.12    254.47 o 
   2  12   0        4.03        1.73     10.49 o 
   4  12   0     2385.04     2412.46     48.96 o 
   6  12   0    36104.86    43434.04   1019.38 o 
   8  12   0      341.43      600.09     36.43 o 
  10  12   0      107.01       74.73     16.71 o 
  12  12   0      849.38      996.23     55.70 o 
  14  12   0     1228.31     1336.62     68.74 o 
  16  12   0      272.32      230.41     36.47 o 
  18  12   0       57.04       74.48     21.42 o 
  20  12   0      113.05       68.80     39.22 o 
  22  12   0      131.34       60.60     21.93 o 
   2  13   0       79.44       89.90     15.15 o 
   4  13   0        6.94      -12.38     12.38 o 
   6  13   0      491.58      584.03     36.95 o 
   8  13   0      718.58      695.85     37.49 o 
  10  13   0       26.09       27.96     20.19 o 
  12  13   0      129.37      135.04     24.75 o 
  14  13   0      714.65      894.62     70.15 o 
  16  13   0       16.04       32.59     18.30 o 
  18  13   0      123.63      124.23     30.09 o 
  20  13   0       26.59       43.50     19.16 o 
  22  13   0       29.75       38.32     17.08 o 
   0  14   0      282.64      246.50     23.43 o 
   2  14   0     5718.80     5854.44     87.24 o 
   4  14   0        7.93        2.13      8.54 o 
   6  14   0     2812.74     3469.62    102.38 o 
   8  14   0      558.66      574.61     38.14 o 
  10  14   0     2568.42     2599.72     83.74 o 
  12  14   0     5178.92     6009.47    163.34 o 
  14  14   0      974.42     1179.12     80.09 o 
  16  14   0      427.04      535.08     53.36 o 
  18  14   0      119.03      183.91     50.71 o 
  20  14   0       39.86       40.78     29.22 o 
   2  15   0     1103.50     1128.82     50.69 o 
   4  15   0       48.69       63.21     12.66 o 
   6  15   0       75.63       97.78     15.16 o 
   8  15   0      170.41      232.86     25.03 o 
  10  15   0       83.67       79.53     16.70 o 
  12  15   0      518.20      641.31     57.73 o 
  14  15   0       25.49       37.77     18.46 o 
  16  15   0       99.97       47.94     21.50 o 
  18  15   0       15.19        6.41     16.72 o 
  20  15   0       22.17       25.38     18.87 o 
   0  16   0     4647.71     5025.39    165.28 o 
   2  16   0     7028.86     6960.07    125.02 o 
   4  16   0      120.33      134.79     17.45 o 
   6  16   0     2291.81     2246.11     92.94 o 
   8  16   0      161.97      279.53     26.90 o 
  10  16   0      557.25      705.15     61.33 o 
  12  16   0       57.82       74.63     20.37 o 
  14  16   0      251.23      283.97     37.88 o 
  16  16   0      134.80      144.40     34.20 o 
  18  16   0      139.98      180.72     37.34 o 
  20  16   0      363.49      418.65     38.95 o 
   2  17   0      222.69      199.74     19.86 o 
   4  17   0      300.71      305.79     23.41 o 
   6  17   0      402.84      370.64     28.90 o 
   8  17   0      444.56      383.89     37.79 o 
  10  17   0       66.03       68.46     18.14 o 
  12  17   0        5.92       17.36     19.52 o 
  14  17   0       42.16       28.03     29.66 o 
  16  17   0       13.28       13.57     28.68 o 
  18  17   0      221.70      290.40     43.09 o 
  20  17   0       76.34       86.79     26.58 o 
   0  18   0      233.19      373.48     34.22 o 
   2  18   0     1190.60     1142.75     41.71 o 
   4  18   0      192.28      112.92     18.39 o 
   6  18   0     2007.04     1896.64     69.37 o 
   8  18   0     3264.10     3592.15     96.79 o 
  10  18   0     3712.85     3954.85    139.37 o 
  12  18   0     1786.64     2123.05     97.52 o 
  14  18   0      851.34      969.18     60.33 o 
  16  18   0        0.03       -5.08     25.82 o 
  18  18   0      331.07      403.70     42.31 o 
  20  18   0       55.87       36.18     24.28 o 
   2  19   0       18.77       18.68      7.57 o 
   4  19   0        0.04       -7.27      7.27 o 
   6  19   0      440.36      420.05     86.84 o 
   8  19   0     1120.22     1117.69    126.30 o 
  10  19   0      446.26      530.37     58.79 o 
  12  19   0      667.24      875.30     88.36 o 
  14  19   0       39.34       71.34     20.89 o 
  16  19   0        5.50       -3.31     31.09 o 
  18  19   0      140.08      109.78     22.10 o 
  20  19   0        0.41       52.72     29.62 o 
   0  20   0        1.17       12.06     37.32 o 
   2  20   0     9005.26     9196.38    211.71 o 
   4  20   0       94.14       90.08     16.08 o 
   6  20   0    22226.59    24914.79    520.60 o 
   8  20   0    13933.02    15533.84    528.26 o 
  10  20   0     2332.41     2617.44    161.48 o 
  12  20   0    16139.80    20280.37    855.21 o 
  14  20   0      286.65      361.17     46.38 o 
  16  20   0      151.17      178.65     36.46 o 
  18  20   0      298.99      340.25     49.53 o 
   2  21   0      571.68      618.28     56.12 o 
   4  21   0       10.18       39.92     19.51 o 
   6  21   0      127.26       74.04     27.84 o 
   8  21   0       90.56       73.79     27.99 o 
  10  21   0       15.09        2.82     32.72 o 
  12  21   0      468.87      603.26     67.78 o 
  14  21   0       83.96       85.73     30.80 o 
  16  21   0       63.94       12.89     28.64 o 
  18  21   0        2.70       -3.21     17.81 o 
   0  22   0    10968.78    11976.51    294.37 o 
   2  22   0      318.41      220.42     25.34 o 
   4  22   0     6756.57     7239.02    151.50 o 
   6  22   0     2312.34     2397.89     86.70 o 
   8  22   0     1476.02     1774.54    104.94 o 
  10  22   0       12.62       15.75     18.00 o 
  12  22   0     1200.60     1204.82     70.16 o 
  14  22   0       28.90       39.08     24.33 o 
  16  22   0        0.04       13.58     26.72 o 
  18  22   0      538.19      486.81     48.57 o 
   2  23   0     1546.73     1564.44     67.51 o 
   4  23   0      289.36      276.16     31.77 o 
   6  23   0      311.71      341.77     54.50 o 
   8  23   0      639.47      555.74     87.02 o 
  10  23   0      201.01      248.62     38.08 o 
  12  23   0       57.32       96.91     26.22 o 
  14  23   0      216.95      169.32     37.21 o 
  16  23   0       15.21       10.84     15.24 o 
  18  23   0       14.98        4.24     19.69 o 
   0  24   0     1088.99     1026.40     87.40 o 
   2  24   0     3231.36     3283.59     87.25 o 
   4  24   0      199.08      141.34     21.23 o 
   6  24   0    16337.00    18942.02    521.68 o 
   8  24   0     3276.47     3715.57    178.58 o 
  10  24   0     2855.08     3296.08    167.01 o 
  12  24   0     3032.55     3478.09    164.12 o 
  14  24   0     1259.19     1365.98     82.02 o 
  16  24   0      147.74      186.42     39.30 o 
   2  25   0       20.07      -15.95     15.95 o 
   4  25   0        0.43      -14.75     14.75 o 
   6  25   0       87.07       82.84     26.33 o 
   8  25   0       46.77       20.38     22.39 o 
  10  25   0      124.14       83.09     28.27 o 
  12  25   0      106.74      111.45     29.54 o 
  14  25   0       71.66       80.92     26.01 o 
  16  25   0        1.49       38.37     20.66 o 
   0  26   0     3918.26     3954.67    126.65 o 
   2  26   0     3219.97     3502.99    108.65 o 
   4  26   0     2724.35     3045.99    107.13 o 
   6  26   0     4715.30     4792.59    202.64 o 
   8  26   0      436.48      471.38     51.69 o 
  10  26   0       50.74       40.57     25.13 o 
  12  26   0      105.46       84.47     30.59 o 
  14  26   0       89.90      126.05     31.79 o 
  16  26   0      403.81      403.34     41.53 o 
   2  27   0       13.52       -6.79     14.45 o 
   4  27   0        6.83       24.16     11.91 o 
   6  27   0        8.08      -23.12     23.12 o 
   8  27   0       53.06       53.31     39.72 o 
  10  27   0        1.20      -20.86     25.41 o 
  12  27   0      166.81      200.16     36.82 o 
  14  27   0        0.28       -2.47     16.33 o 
   0  28   0      687.06      684.41     90.62 o 
   2  28   0      980.77      853.86     45.68 o 
   4  28   0       17.19       24.39     12.40 o 
   6  28   0     1242.60     1097.06     77.59 o 
   8  28   0       23.98       33.94     27.33 o 
  10  28   0        0.57       -7.87     38.08 o 
  12  28   0        6.23       35.93     18.40 o 
  14  28   0        1.31       20.39     25.86 o 
   2  29   0      384.35      391.00     33.36 o 
   4  29   0       15.04       36.35     18.33 o 
   6  29   0        1.33        3.38     25.21 o 
   8  29   0        1.23       28.16     27.41 o 
  10  29   0        6.94       -9.98     27.25 o 
  12  29   0        3.68       26.98     21.90 o 
   0  30   0      136.43      143.72     34.50 o 
   2  30   0       37.83        9.31     10.66 o 
   4  30   0        2.31        3.28     12.61 o 
   6  30   0       12.05        8.06     15.16 o 
   8  30   0        0.02       -5.20     13.53 o 
  10  30   0       24.92       33.84     18.11 o 
  12  30   0        0.42       17.14     30.32 o 
   2  31   0       77.83      106.40     25.77 o 
   4  31   0       29.96       62.50     17.55 o 
   6  31   0       80.23       72.42     20.61 o 
   8  31   0        1.24       26.92     26.47 o 
  10  31   0       23.29       42.68     15.58 o 
   0  32   0     1889.06     1904.98    184.79 o 
   2  32   0      446.05      499.26     29.88 o 
   4  32   0      629.86      603.50     40.02 o 
   6  32   0      255.54      272.14     41.08 o 
   8  32   0       44.32       43.47     19.40 o 
  10  32   0        0.29      -21.00     21.00 o 
   2  33   0        6.52       -2.50     17.58 o 
   4  33   0       43.11       28.34     16.41 o 
   6  33   0        3.01       20.70     21.20 o 
   8  33   0       72.70       76.89     25.09 o 
   0  34   0      123.01      110.83     37.60 o 
   2  34   0       87.16       69.88     24.19 o 
   4  34   0      130.60      122.17     33.64 o 
   6  34   0      193.57      181.70     34.52 o 
   2  35   0        0.86       27.81     20.74 o 
   4  35   0        1.31       -9.01     12.17 o 
   1   1   1        4.63       -3.30      3.30 o 
   2   1   1      465.64      472.62     31.93 o 
   3   1   1      481.22      377.62     14.57 o 
   5   1   1     3555.58     3414.26     54.99 o 
   6   1   1    20253.27    19608.13    176.01 o 
   7   1   1      190.95      153.35     12.79 o 
   8   1   1     1688.00     1650.69     31.65 o 
   9   1   1      104.99       67.23     13.83 o 
  10   1   1    23149.73    26257.02    147.57 o 
  11   1   1      139.38       86.12     11.51 o 
  12   1   1       17.37       -3.65      9.07 o 
  13   1   1      133.61      169.54     14.78 o 
  14   1   1     1459.86     1580.77     47.41 o 
  15   1   1       58.86       48.57     13.28 o 
  16   1   1     1604.78     1857.10     54.11 o 
  17   1   1        0.07       -8.00      8.00 o 
  18   1   1       32.32       14.19      9.37 o 
  19   1   1      124.36      103.26     16.64 o 
  20   1   1       26.18       15.23     13.12 o 
  21   1   1        7.19       30.13     10.36 o 
  22   1   1       29.34       45.43     12.55 o 
  23   1   1        0.80        9.17     25.08 o 
   0   2   1      310.18       -0.71      5.70 o 
   2   2   1        0.03       30.80      3.75 o 
   3   2   1     7738.58     7368.86     82.54 o 
   4   2   1    20604.12    20578.67    350.87 o 
   5   2   1   280819.94   273311.63 104889.87 o 
   6   2   1     3589.14     3319.86     61.78 o 
   7   2   1     3425.30     3546.71     43.28 o 
   8   2   1       88.78       68.56      7.03 o 
   9   2   1     8032.37     9079.94     83.14 o 
  10   2   1     1505.53     1749.92     49.74 o 
  11   2   1      771.96      792.45     24.39 o 
  12   2   1       50.98       39.91      7.27 o 
  13   2   1      341.39      353.84     19.97 o 
  14   2   1      236.97      270.95     17.65 o 
  15   2   1        0.44       11.51     12.39 o 
  16   2   1     1444.16     1435.54     45.83 o 
  17   2   1       36.38       42.51      9.96 o 
  18   2   1      212.75      196.58     19.38 o 
  19   2   1        2.23       11.21      9.52 o 
  20   2   1       10.30       11.54     10.21 o 
  21   2   1       17.83       29.66     10.69 o 
  22   2   1      207.43      206.59     24.33 o 
  23   2   1       12.82       52.96     19.55 o 
   1   3   1      122.00       92.68      5.91 o 
   2   3   1    29892.24    27877.00    474.53 o 
   3   3   1     1371.36     1079.88     22.72 o 
   4   3   1   175321.72   173114.19   2772.72 o 
   5   3   1     6447.17     6340.65    266.27 o 
   6   3   1    55408.80    54817.66    538.90 o 
   7   3   1      597.78      572.12     25.40 o 
   8   3   1     8907.97     9576.68     90.44 o 
   9   3   1      201.48      228.72     12.02 o 
  10   3   1    12246.53    12645.69    135.69 o 
  11   3   1      122.30       99.41     11.74 o 
  12   3   1       74.98       89.48     11.48 o 
  13   3   1      485.64      572.37     27.44 o 
  14   3   1     1329.82     1436.80     45.09 o 
  15   3   1      141.39      128.08     15.64 o 
  16   3   1      811.65      797.13     34.41 o 
  17   3   1        3.15       -6.18      9.84 o 
  18   3   1      449.65      405.13     26.60 o 
  19   3   1        5.06       14.06      6.63 o 
  20   3   1       35.61       19.30     12.38 o 
  21   3   1        0.76       -3.87     13.82 o 
  22   3   1       65.48       45.79     12.91 o 
  23   3   1        8.80       13.67     14.38 o 
   0   4   1     2288.43     2184.30     34.60 o 
   1   4   1    15711.07    14773.28    133.16 o 
   2   4   1        4.59       -3.57      4.30 o 
   3   4   1    37024.61    35297.44    572.94 o 
   4   4   1      564.66      508.18     18.96 o 
   5   4   1     1413.11     1145.95     28.88 o 
   6   4   1       67.74       60.68      7.36 o 
   7   4   1     1831.16     1632.18     35.84 o 
   8   4   1       84.91      109.88     12.50 o 
   9   4   1    11133.55    11951.36     78.81 o 
  10   4   1       47.28       45.40      7.80 o 
  11   4   1       37.14        9.64      9.27 o 
  12   4   1       91.20       92.71     13.02 o 
  13   4   1     2490.17     2658.22     52.54 o 
  14   4   1      191.08      188.04     15.91 o 
  15   4   1      347.54      383.53     23.81 o 
  16   4   1      180.77      201.06     19.19 o 
  17   4   1      333.89      298.25     22.70 o 
  18   4   1        3.13       -1.51      7.79 o 
  19   4   1      917.75      904.86     37.91 o 
  20   4   1       56.78       55.97     18.23 o 
  21   4   1       48.86       33.21     13.07 o 
  22   4   1       55.30       66.96     16.51 o 
  23   4   1        0.01       24.41     11.69 o 
   1   5   1     1483.92     1301.06     27.34 o 
   2   5   1    42853.91    42137.36    478.83 o 
   3   5   1       73.65       82.71      6.64 o 
   4   5   1     7882.96     7625.33    131.90 o 
   5   5   1       18.88       14.85      5.79 o 
   6   5   1     8745.63     8759.53    113.13 o 
   7   5   1      865.02      849.22     29.12 o 
   8   5   1      101.11       63.90      8.35 o 
   9   5   1       16.33       11.57      6.40 o 
  10   5   1      679.27      712.61     24.76 o 
  11   5   1       37.65       35.91      7.85 o 
  12   5   1       27.28       40.66      8.33 o 
  13   5   1        1.64       -9.65      9.65 o 
  14   5   1     1794.26     1886.14     45.90 o 
  15   5   1      399.71      435.52     26.58 o 
  16   5   1      101.69       96.19     13.21 o 
  17   5   1       22.18       20.15      9.90 o 
  18   5   1        0.54       10.70      8.12 o 
  19   5   1      316.66      381.16     27.15 o 
  20   5   1      241.21      211.55     27.34 o 
  21   5   1       86.13      114.81     22.29 o 
  22   5   1       25.73       13.39     14.87 o 
  23   5   1        0.69       39.79     11.76 o 
   0   6   1      853.60      812.42     27.66 o 
   1   6   1    11953.46    11838.43    135.23 o 
   2   6   1     1375.56     1234.87     27.81 o 
   3   6   1    11849.19    10557.60    141.20 o 
   4   6   1      152.79      119.88      9.69 o 
   5   6   1     3391.19     3655.14     58.44 o 
   6   6   1      521.25      496.41     21.12 o 
   7   6   1      865.88      662.37     27.34 o 
   8   6   1      678.06      620.40     14.15 o 
   9   6   1       60.37       48.98      7.66 o 
  10   6   1      234.95      293.12     17.40 o 
  11   6   1      236.71      329.48     16.24 o 
  12   6   1      884.52      999.20     27.47 o 
  13   6   1      120.15       92.92     11.31 o 
  14   6   1       37.62       40.75      9.99 o 
  15   6   1     1143.03     1247.18     48.90 o 
  16   6   1       49.79       35.36      7.95 o 
  17   6   1      379.08      406.78     26.29 o 
  18   6   1        5.06        6.58     14.78 o 
  19   6   1      161.80      278.04     27.07 o 
  20   6   1       31.67       31.99     10.58 o 
  21   6   1       30.04       34.29     10.57 o 
  22   6   1        0.78       23.06     18.99 o 
  23   6   1        1.77       22.73     12.85 o 
   1   7   1      157.70      153.44     11.76 o 
   2   7   1    21498.49    20543.75    257.28 o 
   3   7   1      156.99      158.29     12.00 o 
   4   7   1     6128.89     5611.83     93.60 o 
   5   7   1       31.58       32.79      7.28 o 
   6   7   1     6907.81     7379.52     97.57 o 
   7   7   1        9.66        6.18      7.17 o 
   8   7   1    17770.05    18565.85    275.20 o 
   9   7   1       56.33       14.93      7.10 o 
  10   7   1       92.81      127.07     12.28 o 
  11   7   1       54.36       27.44      9.68 o 
  12   7   1     3552.82     3630.18     45.25 o 
  13   7   1       17.09       -6.27      8.22 o 
  14   7   1      837.44      858.49     31.76 o 
  15   7   1       32.50       44.34      8.76 o 
  16   7   1      523.48      621.79     37.23 o 
  17   7   1       71.50       71.96     14.49 o 
  18   7   1        0.48       24.38     13.43 o 
  19   7   1      375.59      387.61     27.60 o 
  20   7   1      243.22      299.20     33.66 o 
  21   7   1        0.14       12.49     11.68 o 
  22   7   1       51.55       19.64     16.90 o 
  23   7   1        0.10       -8.66     12.27 o 
   0   8   1     1072.32     1067.73     37.53 o 
   1   8   1    11573.44    11996.46    126.73 o 
   2   8   1       10.84       27.28      7.23 o 
   3   8   1    21314.33    21695.64    250.24 o 
   4   8   1     1498.01     1650.38     33.71 o 
   5   8   1     8339.49     7857.70    100.76 o 
   6   8   1      864.42      821.38     26.90 o 
   7   8   1     5187.50     5494.60     89.16 o 
   8   8   1     1099.19     1085.32     40.09 o 
   9   8   1     1321.95     1258.20     34.69 o 
  10   8   1      243.68      191.90     14.79 o 
  11   8   1      476.39      504.54     20.84 o 
  12   8   1        0.04       13.10      9.02 o 
  13   8   1        4.96       -0.19      5.12 o 
  14   8   1      437.66      474.04     28.05 o 
  15   8   1      454.17      552.56     34.76 o 
  16   8   1       13.03        9.90     11.01 o 
  17   8   1      905.91      897.13     48.73 o 
  18   8   1        0.02       -9.68      9.68 o 
  19   8   1      675.30      706.77     51.38 o 
  20   8   1       77.46       90.98     18.29 o 
  21   8   1      217.49      209.92     27.97 o 
  22   8   1       26.65       15.98     15.34 o 
  23   8   1       11.75       31.45     13.18 o 
   1   9   1      184.34      186.30     14.27 o 
   2   9   1       23.80       72.14      7.74 o 
   3   9   1      148.69      140.68     10.74 o 
   4   9   1    11883.68    11978.02    176.57 o 
   5   9   1       13.92        0.76      8.92 o 
   6   9   1     2328.55     2182.47     47.24 o 
   7   9   1      820.20      832.01     20.01 o 
   8   9   1     2389.99     2744.93     57.05 o 
   9   9   1      366.27      388.25     18.97 o 
  10   9   1     4339.18     4486.35     88.91 o 
  11   9   1       58.10       51.42     13.64 o 
  12   9   1      743.42      799.15     33.26 o 
  13   9   1       77.12       51.44     11.34 o 
  14   9   1       93.06       86.42     14.90 o 
  15   9   1        8.66       13.41     12.21 o 
  16   9   1       59.45       68.94     13.97 o 
  17   9   1       76.65       89.92     16.15 o 
  18   9   1       56.35       26.10     16.25 o 
  19   9   1       53.80       61.28     15.83 o 
  20   9   1       24.37       60.85     15.86 o 
  21   9   1        0.30       -4.67     11.14 o 
  22   9   1       26.34       55.52     15.20 o 
   0  10   1       52.21       75.37     10.69 o 
   1  10   1    10948.21    10967.12    143.93 o 
   2  10   1       49.22       31.44      7.29 o 
   3  10   1      136.59      107.53      9.11 o 
   4  10   1      372.30      321.55     14.41 o 
   5  10   1       32.93       22.98      5.27 o 
   6  10   1        1.94       -4.24      4.24 o 
   7  10   1     2542.29     2515.89     50.80 o 
   8  10   1      673.26      699.96     21.04 o 
   9  10   1     1521.72     1575.62     33.16 o 
  10  10   1     3690.17     4169.66     57.61 o 
  11  10   1      421.43      396.64     22.72 o 
  12  10   1       66.90       48.08      9.14 o 
  13  10   1        2.80       25.84     15.30 o 
  14  10   1       25.39       28.11     11.24 o 
  15  10   1      758.24      894.93     49.78 o 
  16  10   1       25.76       30.10     10.49 o 
  17  10   1      620.81      667.28     44.04 o 
  18  10   1      136.81      131.82     22.00 o 
  19  10   1      116.11      132.78     20.43 o 
  20  10   1        9.64        0.51     14.07 o 
  21  10   1        4.30       27.39     11.90 o 
  22  10   1        6.56       10.22     13.28 o 
   1  11   1       17.27       10.27     10.45 o 
   2  11   1    11328.78    11530.51    150.21 o 
   3  11   1       89.81       65.91      6.95 o 
   4  11   1      786.85      741.55     14.96 o 
   5  11   1      226.80      244.24     12.61 o 
   6  11   1      576.46      631.86     26.97 o 
   7  11   1        2.42       22.77      9.75 o 
   8  11   1     3544.06     3603.88     71.49 o 
   9  11   1      149.30      172.66     14.62 o 
  10  11   1     7137.78     8292.66    133.38 o 
  11  11   1       29.42       11.47      9.48 o 
  12  11   1       88.39       63.56     11.18 o 
  13  11   1        3.41       36.04     10.37 o 
  14  11   1      637.36      772.28     42.72 o 
  15  11   1      111.65      134.83     19.97 o 
  16  11   1       27.33       71.40     14.73 o 
  17  11   1        0.49       40.39     13.06 o 
  18  11   1       30.66       44.15     13.64 o 
  19  11   1      236.75      262.87     28.90 o 
  20  11   1        1.56      -12.72     12.72 o 
  21  11   1       31.21       51.39     15.13 o 
  22  11   1       47.07       69.12     16.95 o 
   0  12   1      130.15      129.54     14.16 o 
   1  12   1    12514.23    13209.77    155.20 o 
   2  12   1      269.66      260.53     12.57 o 
   3  12   1       57.13       56.55      7.35 o 
   4  12   1      132.94      208.16     15.25 o 
   5  12   1      176.78      119.91     13.38 o 
   6  12   1      596.29      612.70     31.97 o 
   7  12   1     3714.68     4038.67     64.68 o 
   8  12   1      124.50      111.88     12.28 o 
   9  12   1     5478.75     6155.56    125.80 o 
  10  12   1      106.67      142.09     16.32 o 
  11  12   1      465.02      480.86     28.25 o 
  12  12   1        0.03       -8.37      8.37 o 
  13  12   1     6048.69     6845.59    118.43 o 
  14  12   1       14.22       21.81     15.70 o 
  15  12   1     2085.48     2184.84     59.86 o 
  16  12   1       17.67       21.27     20.30 o 
  17  12   1      784.16      858.80     38.63 o 
  18  12   1        4.12       -0.06     17.52 o 
  19  12   1      625.72      646.34     41.52 o 
  20  12   1        6.84       -1.66     13.57 o 
  21  12   1      196.29      182.65     26.67 o 
  22  12   1       36.87       48.25     15.16 o 
   1  13   1       41.32       42.72      6.91 o 
   2  13   1      747.75      973.58     18.26 o 
   3  13   1        4.01       -0.21      5.18 o 
   4  13   1     3348.89     3078.50     46.87 o 
   5  13   1     1061.77      927.06     36.43 o 
   6  13   1     2189.23     1915.23     69.78 o 
   7  13   1      518.46      589.55     27.88 o 
   8  13   1      296.04      335.15     18.40 o 
   9  13   1      209.62      248.90     19.26 o 
  10  13   1        5.13        2.80      8.99 o 
  11  13   1      215.90      201.78     16.07 o 
  12  13   1        5.10        2.93     12.10 o 
  13  13   1      447.85      567.65     43.23 o 
  14  13   1     1998.45     2181.10     87.76 o 
  15  13   1       34.28       27.47     18.20 o 
  16  13   1      324.43      382.85     35.39 o 
  17  13   1       61.31       57.69     13.25 o 
  18  13   1       12.90        3.47     16.09 o 
  19  13   1       50.66       47.12     23.82 o 
  20  13   1      229.28      226.07     26.86 o 
  21  13   1        1.62       18.76     10.55 o 
  22  13   1      100.90       96.36     19.18 o 
   0  14   1      100.76       81.38     12.76 o 
   1  14   1     1433.69     1841.01     35.01 o 
   2  14   1       12.85        0.82     13.49 o 
   3  14   1     2591.30     2661.65     42.25 o 
   4  14   1       17.90       22.19      5.87 o 
   5  14   1     2050.21     1885.47     24.96 o 
   6  14   1       97.95       86.63     11.76 o 
   7  14   1      554.67      530.37     25.84 o 
   8  14   1      210.04      273.79     17.62 o 
   9  14   1     2055.33     1869.96     52.77 o 
  10  14   1      721.38      798.20     39.39 o 
  11  14   1      504.26      519.94     34.65 o 
  12  14   1       74.15       93.27     15.21 o 
  13  14   1     1879.19     2005.49     71.23 o 
  14  14   1      196.89      227.23     23.73 o 
  15  14   1      781.01      896.08     48.91 o 
  16  14   1       12.65       33.79     15.77 o 
  17  14   1      712.97      840.59     49.08 o 
  18  14   1        0.50       11.10     15.49 o 
  19  14   1      183.93      259.49     32.44 o 
  20  14   1        5.69       11.12     21.54 o 
  21  14   1      111.99       66.16     22.79 o 
   1  15   1       88.62       74.09      8.55 o 
   2  15   1    10718.28    10997.62     97.29 o 
   3  15   1       37.89       32.94      7.26 o 
   4  15   1       62.78      142.33     12.31 o 
   5  15   1      194.37      181.75     12.65 o 
   6  15   1       54.25       19.78     12.73 o 
   7  15   1       53.01       52.56      9.86 o 
   8  15   1       25.24       -2.78     12.41 o 
   9  15   1      145.43      151.99     14.81 o 
  10  15   1      478.17      545.01     33.93 o 
  11  15   1        9.90       -0.17     10.85 o 
  12  15   1       24.73       30.79     13.20 o 
  13  15   1       82.57       44.38     10.85 o 
  14  15   1      209.35      165.68     22.98 o 
  15  15   1        4.22       -9.42     13.51 o 
  16  15   1      431.93      565.93     43.52 o 
  17  15   1        0.67        9.57     11.12 o 
  18  15   1       29.62       27.08     18.05 o 
  19  15   1       52.88       82.59     18.97 o 
  20  15   1       28.51       49.75     17.93 o 
  21  15   1       26.33       21.54     12.88 o 
   0  16   1       35.73       19.25     10.48 o 
   1  16   1      983.22      811.14     22.11 o 
   2  16   1      547.38      496.57     23.60 o 
   3  16   1       37.48       13.31      7.59 o 
   4  16   1      161.42      171.55     12.82 o 
   5  16   1     1065.98     1043.56     27.97 o 
   6  16   1        3.51        9.85     10.53 o 
   7  16   1     1725.85     1722.37     58.50 o 
   8  16   1        6.03       18.31      7.10 o 
   9  16   1       61.11       66.87     10.70 o 
  10  16   1        0.43       11.26     12.34 o 
  11  16   1       15.81       17.19      9.70 o 
  12  16   1       21.84       31.18     19.08 o 
  13  16   1       74.48       52.51     15.18 o 
  14  16   1       80.42       65.84     17.05 o 
  15  16   1       66.32       56.80     16.78 o 
  16  16   1      185.16      232.32     30.05 o 
  17  16   1       20.07       15.91     17.41 o 
  18  16   1        0.26      -12.95     12.95 o 
  19  16   1       78.18       65.65     20.50 o 
  20  16   1        3.67       10.95     15.67 o 
  21  16   1       41.65       28.84     13.05 o 
   1  17   1       66.08       47.22      7.97 o 
   2  17   1     1912.56     1979.10     24.58 o 
   3  17   1       33.56       20.62      6.23 o 
   4  17   1      872.71      882.12     28.44 o 
   5  17   1        6.53       10.49      9.57 o 
   6  17   1     1828.24     1633.23     45.83 o 
   7  17   1      384.82      381.25     23.15 o 
   8  17   1     1916.09     1999.77     66.55 o 
   9  17   1      100.58       56.79     11.51 o 
  10  17   1      314.11      322.88     25.21 o 
  11  17   1        4.79       19.02     15.71 o 
  12  17   1      632.12      689.02     36.82 o 
  13  17   1        0.51       14.70     15.04 o 
  14  17   1      274.70      274.87     28.13 o 
  15  17   1        1.51       -3.33     23.57 o 
  16  17   1      305.37      390.35     29.81 o 
  17  17   1        8.26        6.91     20.09 o 
  18  17   1      137.37      209.99     29.01 o 
  19  17   1       11.73       41.97     20.88 o 
  20  17   1       33.22       25.77     14.61 o 
   0  18   1       23.48       33.34     12.48 o 
   1  18   1     2857.99     3189.49     46.99 o 
   2  18   1       78.27       72.53     10.85 o 
   3  18   1     3183.45     3505.47     45.45 o 
   4  18   1       11.89        2.17      7.18 o 
   5  18   1     5474.44     5650.07    100.16 o 
   6  18   1      239.76      229.01     17.57 o 
   7  18   1      703.26      688.60     37.96 o 
   8  18   1      164.48      160.07     16.19 o 
   9  18   1      515.67      553.53     36.54 o 
  10  18   1      202.74      256.33     26.12 o 
  11  18   1       53.70       45.38     14.73 o 
  12  18   1       65.51       53.69     15.48 o 
  13  18   1      134.86      181.92     25.73 o 
  14  18   1        0.85       23.93     19.44 o 
  15  18   1        4.39       33.44     14.04 o 
  16  18   1        1.78        2.08     15.68 o 
  17  18   1      295.34      329.69     32.38 o 
  18  18   1        0.99       -3.47     13.22 o 
  19  18   1      135.67      103.85     18.66 o 
  20  18   1        0.56       17.08     17.17 o 
   1  19   1        6.94       -9.48      9.48 o 
   2  19   1        8.66        1.37      8.65 o 
   3  19   1      155.69      123.42     14.34 o 
   4  19   1       51.96       29.12      7.68 o 
   5  19   1       88.63       66.53     15.76 o 
   6  19   1      252.91      181.54     15.79 o 
   7  19   1       21.34       27.78     11.48 o 
   8  19   1      109.29       64.68     11.63 o 
   9  19   1       36.17       41.45     11.93 o 
  10  19   1       44.49       41.70      9.75 o 
  11  19   1       27.08        6.31     15.01 o 
  12  19   1      424.32      456.81     34.39 o 
  13  19   1        9.38       60.18     18.41 o 
  14  19   1      758.59      873.32     46.16 o 
  15  19   1       30.62       58.65     17.60 o 
  16  19   1       32.34       22.95     25.04 o 
  17  19   1       41.86       67.57     13.67 o 
  18  19   1        7.13       54.99     23.55 o 
  19  19   1        1.38        6.23     12.64 o 
  20  19   1       50.19       61.55     11.79 o 
   0  20   1      189.78      179.34     17.55 o 
   1  20   1     1104.25     1181.03     37.34 o 
   2  20   1        1.59      -10.28     10.28 o 
   3  20   1      867.95      888.03     28.34 o 
   4  20   1        1.47        1.98      8.56 o 
   5  20   1      636.93      630.45     30.37 o 
   6  20   1      117.06       52.10     23.78 o 
   7  20   1       14.24       34.86      7.42 o 
   8  20   1      193.23      229.02     21.95 o 
   9  20   1     5439.47     6263.66    131.22 o 
  10  20   1       19.21       31.15     14.63 o 
  11  20   1     1381.27     1515.45     68.34 o 
  12  20   1      325.33      328.91     29.89 o 
  13  20   1     3332.72     4025.90    141.48 o 
  14  20   1       91.06      107.02     25.37 o 
  15  20   1      430.94      493.12     27.62 o 
  16  20   1       15.08       60.39     14.06 o 
  17  20   1       98.88      109.00     20.33 o 
  18  20   1        5.92       12.99     27.81 o 
  19  20   1      333.56      454.88     42.01 o 
   1  21   1        1.90        5.98     10.05 o 
   2  21   1     9674.00    10288.20    109.47 o 
   3  21   1        4.24       -4.73      8.23 o 
   4  21   1       80.12       36.99     18.07 o 
   5  21   1        7.28       12.62     16.23 o 
   6  21   1     1170.91     1201.25     51.87 o 
   7  21   1        1.63        1.82     12.78 o 
   8  21   1     2131.98     2188.02     59.46 o 
   9  21   1       52.63       41.46     14.39 o 
  10  21   1      106.65       63.73     12.90 o 
  11  21   1        6.13       39.36     19.37 o 
  12  21   1      591.91      698.43     46.11 o 
  13  21   1       72.17       90.44     17.73 o 
  14  21   1      161.80      150.76     23.36 o 
  15  21   1       12.10       33.83     13.31 o 
  16  21   1      794.53      837.87     42.45 o 
  17  21   1        8.36       25.97     24.73 o 
  18  21   1      103.21       83.84     16.54 o 
  19  21   1       17.18       59.68     14.49 o 
   0  22   1      650.85      672.75     46.98 o 
   1  22   1    11945.65    13134.46    158.77 o 
   2  22   1        0.50       -0.99     17.51 o 
   3  22   1      121.13       88.54     13.12 o 
   4  22   1       42.39       65.57     14.07 o 
   5  22   1     5305.38     6044.82    101.64 o 
   6  22   1      191.71      208.23     20.69 o 
   7  22   1     7146.15     7665.70    153.32 o 
   8  22   1        0.11        0.01     12.38 o 
   9  22   1      279.85      237.31     24.64 o 
  10  22   1      254.47      267.75     26.97 o 
  11  22   1     4379.47     5208.88    200.78 o 
  12  22   1       96.07       85.89     18.22 o 
  13  22   1      738.31      813.23     45.06 o 
  14  22   1        2.33      -12.51     12.51 o 
  15  22   1      449.43      511.70     36.19 o 
  16  22   1      149.36       93.25     23.06 o 
  17  22   1      264.59      279.83     29.71 o 
  18  22   1       44.11       46.76     18.36 o 
   1  23   1      522.18      503.85     29.84 o 
   2  23   1    11463.17    12522.41    166.35 o 
   3  23   1      713.20      727.47     35.41 o 
   4  23   1     3142.68     3297.16     81.74 o 
   5  23   1       44.03       34.18     20.05 o 
   6  23   1        8.90      -10.67     10.67 o 
   7  23   1       43.15       31.63     18.64 o 
   8  23   1     2191.22     2338.64     77.49 o 
   9  23   1       26.20       48.03     13.82 o 
  10  23   1     3761.71     4459.34    143.24 o 
  11  23   1      214.39      260.57     35.48 o 
  12  23   1      466.51      487.77     34.24 o 
  13  23   1       11.35       21.81     14.04 o 
  14  23   1       67.48       53.44     14.65 o 
  15  23   1        0.37       11.13     12.62 o 
  16  23   1      314.66      371.45     27.05 o 
  17  23   1       10.56       33.25     23.47 o 
  18  23   1      163.84      164.15     22.93 o 
   0  24   1      515.72      475.86     39.94 o 
   1  24   1     1193.56     1236.60     43.66 o 
   2  24   1      113.00       62.98     11.43 o 
   3  24   1      662.36      617.74     33.34 o 
   4  24   1        9.58       -7.44     12.83 o 
   5  24   1      129.82       94.87     14.56 o 
   6  24   1      387.89      393.81     26.71 o 
   7  24   1        5.00        1.31     14.36 o 
   8  24   1       89.52       71.80     16.28 o 
   9  24   1       11.65       -5.64     15.93 o 
  10  24   1        8.75      -16.34     16.34 o 
  11  24   1      275.00      306.22     31.38 o 
  12  24   1        1.74       27.28     16.26 o 
  13  24   1        8.25        5.29     13.77 o 
  14  24   1       53.01       40.40     12.71 o 
  15  24   1      457.62      497.03     26.77 o 
  16  24   1        6.31       15.27     13.65 o 
  17  24   1      109.67      110.07     25.35 o 
   1  25   1        0.70       -0.49     13.80 o 
   2  25   1     1540.37     1619.86     41.22 o 
   3  25   1       96.99       92.81     13.92 o 
   4  25   1        7.80       11.19      6.66 o 
   5  25   1        6.81       -6.90     11.72 o 
   6  25   1     1284.37     1294.71     48.12 o 
   7  25   1       79.88       58.92     13.07 o 
   8  25   1      384.48      348.58     29.51 o 
   9  25   1        0.06      -11.31     14.49 o 
  10  25   1       63.84       41.69     19.85 o 
  11  25   1       14.70       18.75     17.73 o 
  12  25   1      219.84      211.69     26.35 o 
  13  25   1        2.18       24.61     12.12 o 
  14  25   1       85.74       59.58     15.59 o 
  15  25   1        0.00        1.40     18.82 o 
  16  25   1        6.11      -11.34     15.50 o 
   0  26   1        3.03       -7.27     10.21 o 
   1  26   1      844.30      921.55     36.47 o 
   2  26   1      136.99      100.88     14.37 o 
   3  26   1        4.35       -6.71      6.71 o 
   4  26   1        6.15       -2.67      7.30 o 
   5  26   1      278.58      271.79     22.58 o 
   6  26   1      144.66      129.02     19.30 o 
   7  26   1      199.38      179.97     21.39 o 
   8  26   1       18.20        1.68      8.74 o 
   9  26   1        0.31        9.68     13.27 o 
  10  26   1       45.09       34.27     17.16 o 
  11  26   1        0.75       -2.18     21.69 o 
  12  26   1      163.03      187.14     23.99 o 
  13  26   1       58.72       15.27     13.15 o 
  14  26   1       19.49       31.71     14.85 o 
  15  26   1        0.32       17.73     14.00 o 
  16  26   1        5.63       46.17     14.55 o 
   1  27   1        0.52       -8.48      8.48 o 
   2  27   1       40.54       31.06      9.14 o 
   3  27   1       14.29      -10.69     10.69 o 
   4  27   1       28.69       24.57      7.66 o 
   5  27   1       18.53       -0.47     10.36 o 
   6  27   1        5.27        2.52     11.42 o 
   7  27   1        2.15        6.94     12.22 o 
   8  27   1        7.20      -13.17     13.17 o 
   9  27   1        0.07        2.32     15.75 o 
  10  27   1       81.53       51.37     12.30 o 
  11  27   1        6.17       10.62     13.11 o 
  12  27   1      904.54     1097.32     49.75 o 
  13  27   1        0.14       43.41     14.33 o 
  14  27   1       10.21       36.43     14.33 o 
  15  27   1        4.95        0.83     17.08 o 
   0  28   1      125.50       85.45     20.60 o 
   1  28   1      156.97      153.27     17.36 o 
   2  28   1       98.84       92.52     13.14 o 
   3  28   1      297.59      307.28     26.38 o 
   4  28   1        6.59       -5.01      9.19 o 
   5  28   1      208.14      260.07     25.83 o 
   6  28   1       73.02       68.65     14.00 o 
   7  28   1      266.28      312.72     29.81 o 
   8  28   1        6.66       23.33     11.27 o 
   9  28   1        0.29       31.66     13.81 o 
  10  28   1        0.66        7.03     12.66 o 
  11  28   1      387.29      471.38     25.94 o 
  12  28   1        1.05       11.41     17.91 o 
  13  28   1       13.46        8.46     13.17 o 
  14  28   1       10.35       23.92     17.04 o 
   1  29   1       44.71       40.10      9.65 o 
   2  29   1     2364.36     2432.60     89.01 o 
   3  29   1        2.24       13.90      8.33 o 
   4  29   1      441.23      446.00     28.75 o 
   5  29   1        1.47       -0.69     14.00 o 
   6  29   1        2.95        5.72     10.04 o 
   7  29   1       37.75       25.00     11.19 o 
   8  29   1       77.63      114.18     21.16 o 
   9  29   1       14.54       23.28     15.76 o 
  10  29   1      150.81      176.74     23.34 o 
  11  29   1        1.18       -0.15     13.44 o 
  12  29   1        2.65       20.76     13.92 o 
  13  29   1        0.01       -8.54     12.83 o 
   0  30   1      139.24      145.79     23.75 o 
   1  30   1      865.63      859.29     33.92 o 
   2  30   1        0.23       -1.33      8.90 o 
   3  30   1      211.08      180.86     20.46 o 
   4  30   1       13.34        4.38      9.13 o 
   5  30   1      215.07      329.86     27.69 o 
   6  30   1       12.64       21.50     11.03 o 
   7  30   1      346.13      435.06     28.91 o 
   8  30   1        0.13       -5.87     13.05 o 
   9  30   1       12.25       36.26     13.82 o 
  10  30   1        0.01       54.51     18.51 o 
  11  30   1      104.45      110.06     19.51 o 
  12  30   1        1.43       31.08     14.75 o 
   1  31   1       19.26       -1.03      8.48 o 
   2  31   1       29.98       31.74     17.79 o 
   3  31   1        7.09       -3.45     13.28 o 
   4  31   1      281.92      313.51     29.05 o 
   5  31   1       28.92       45.97     14.97 o 
   6  31   1      511.98      540.56     26.57 o 
   7  31   1       15.83       -3.16     14.89 o 
   8  31   1        0.49       10.29     13.79 o 
   9  31   1        0.05        1.75     13.71 o 
  10  31   1      240.74      305.19     32.59 o 
  11  31   1        1.81       -4.84     16.22 o 
   0  32   1        4.36       13.75     16.54 o 
   1  32   1      293.01      252.49     29.01 o 
   2  32   1       50.01       43.67      9.47 o 
   3  32   1       17.26       13.36      8.94 o 
   4  32   1       16.14       24.66     15.84 o 
   5  32   1      322.18      340.07     25.38 o 
   6  32   1        0.36       10.60     13.69 o 
   7  32   1      149.18      176.45     28.43 o 
   8  32   1       12.08        3.94     15.88 o 
   9  32   1      188.75      252.74     30.61 o 
  10  32   1       11.72       20.65     12.46 o 
   1  33   1       51.89       48.85     12.90 o 
   2  33   1      294.24      216.20     23.43 o 
   3  33   1       87.92      106.73     11.55 o 
   4  33   1      197.28      158.28     23.65 o 
   5  33   1       28.29       35.37     12.94 o 
   6  33   1       69.65       62.93     17.32 o 
   7  33   1       18.90       31.44     13.87 o 
   8  33   1      119.51       68.05     15.54 o 
   9  33   1       43.83       66.85     15.96 o 
   0  34   1       35.61       34.20     18.60 o 
   1  34   1       27.89       45.02     14.60 o 
   2  34   1        6.85        7.54     11.24 o 
   3  34   1        2.49       16.61     12.65 o 
   4  34   1        0.04       30.12     12.28 o 
   5  34   1      254.84      303.98     32.32 o 
   6  34   1        7.84       37.94     26.26 o 
   7  34   1       31.64       57.57     13.86 o 
   1  35   1        6.01       11.07     11.57 o 
   2  35   1       97.15       84.51     24.04 o 
   3  35   1       50.92       67.99     18.28 o 
   4  35   1       55.98       54.98     14.43 o 
   1   0   2       51.40       51.23      5.41 o 
   2   0   2     8062.62     7772.26     77.27 o 
   3   0   2     1924.12     1830.35     33.87 o 
   4   0   2   175183.58   172679.80   3000.12 o 
   5   0   2     4058.51     3872.98     60.04 o 
   6   0   2     9720.63    10611.67    181.42 o 
   7   0   2      672.72      587.98     39.40 o 
   8   0   2    33460.54    36742.86    520.70 o 
   9   0   2    11866.61    13392.42    812.60 o 
  10   0   2    51409.83    57251.98    940.00 o 
  11   0   2     4636.22     4945.35    185.84 o 
  12   0   2      562.47      647.49     65.96 o 
  13   0   2       25.57       29.35     14.97 o 
  14   0   2     3963.89     4549.57     90.99 o 
  15   0   2      317.38      308.39     26.90 o 
  16   0   2     1993.24     2200.20    102.69 o 
  17   0   2      148.08      141.64     27.16 o 
  18   0   2        4.48        2.60      9.51 o 
  19   0   2       18.45       16.36     10.45 o 
  20   0   2     1107.64      986.54     71.46 o 
  21   0   2      103.04       77.34     19.50 o 
  22   0   2       41.36       69.40     22.65 o 
  23   0   2        5.58       -3.96     43.02 o 
   1   1   2       22.57       36.58      3.92 o 
   2   1   2        2.80       30.46      3.72 o 
   3   1   2      207.34      387.62     14.70 o 
   4   1   2     1029.56     1089.33     34.79 o 
   5   1   2    44589.97    43731.18    487.38 o 
   6   1   2      980.77      952.73     31.25 o 
   7   1   2        0.10       -8.40      8.40 o 
   8   1   2     2863.00     2595.49    196.64 o 
   9   1   2    52045.29    55730.51    623.70 o 
  10   1   2     6815.30     7209.77    103.25 o 
  11   1   2    13878.80    15003.61    149.33 o 
  12   1   2       10.96        3.02      9.77 o 
  13   1   2      146.70      123.52     12.42 o 
  14   1   2      257.93      324.16     23.02 o 
  15   1   2     1423.51     1677.98     54.03 o 
  16   1   2       10.32       26.06      9.76 o 
  17   1   2      294.85      279.45     22.69 o 
  18   1   2      164.94      137.72     16.06 o 
  19   1   2        3.48       24.89      8.08 o 
  20   1   2       88.37       80.28     14.18 o 
  21   1   2       29.84       11.42     12.08 o 
  22   1   2       28.76       14.57      9.36 o 
  23   1   2       31.97       26.68     34.83 o 
   1   2   2       15.45       47.35      4.56 o 
   2   2   2     1466.50     1371.02     26.47 o 
   3   2   2      342.99      320.92     12.95 o 
   4   2   2     2305.06     2336.85     31.05 o 
   5   2   2       20.11       47.80      9.88 o 
   6   2   2       22.43       23.34      7.80 o 
   7   2   2      425.03      410.72     19.09 o 
   8   2   2    11216.32    12325.65    104.39 o 
   9   2   2       12.83       76.40     16.56 o 
  10   2   2        7.72        0.36     10.24 o 
  11   2   2      780.75      848.68     27.18 o 
  12   2   2     2210.28     2320.58     41.36 o 
  13   2   2       59.20       48.27      8.87 o 
  14   2   2       88.80      101.31     13.26 o 
  15   2   2       63.03       67.97     10.84 o 
  16   2   2       24.94       17.79      7.21 o 
  17   2   2      113.15      117.95     15.00 o 
  18   2   2       64.97       62.82     11.78 o 
  19   2   2        1.70        0.55     11.91 o 
  20   2   2       64.07       17.20     12.16 o 
  21   2   2        0.19        9.59     10.85 o 
  22   2   2       47.04       35.35     12.18 o 
  23   2   2       29.49       56.59     20.74 o 
   1   3   2     1448.29     1179.72     22.42 o 
   2   3   2       54.64       27.22     12.91 o 
   3   3   2     1328.15      947.65     22.19 o 
   4   3   2      517.40      495.16     19.26 o 
   5   3   2     2645.39     2619.79     35.17 o 
   6   3   2     1255.20     1135.17     27.77 o 
   7   3   2     1405.00     1438.09     33.75 o 
   8   3   2     1324.42     1393.74     52.31 o 
   9   3   2    16255.31    18307.74    180.35 o 
  10   3   2      721.40      795.55     26.13 o 
  11   3   2      794.44      847.59     26.47 o 
  12   3   2      421.26      421.02     20.34 o 
  13   3   2     2980.16     3093.34     57.09 o 
  14   3   2      383.72      419.46     27.87 o 
  15   3   2       43.00       35.41     12.01 o 
  16   3   2      278.59      280.34     21.00 o 
  17   3   2      681.51      704.55     35.42 o 
  18   3   2      137.71      119.89     15.70 o 
  19   3   2      139.31      163.52     17.20 o 
  20   3   2       74.98       70.32     12.87 o 
  21   3   2       26.55       24.23     17.95 o 
  22   3   2       44.28       40.72     15.70 o 
  23   3   2      167.98      160.82     37.74 o 
   0   4   2       22.06        2.74     10.80 o 
   1   4   2        0.51       -3.91      3.91 o 
   2   4   2    11908.63    12074.98    176.62 o 
   3   4   2      292.54      313.16     14.00 o 
   4   4   2    10556.57    11118.88    200.35 o 
   5   4   2        0.34        8.47      3.56 o 
   6   4   2      790.40      650.08     27.44 o 
   7   4   2      161.72      107.69      8.86 o 
   8   4   2     1145.30     1205.53     34.96 o 
   9   4   2     1737.53     1862.68     40.71 o 
  10   4   2    12806.24    13987.51    141.28 o 
  11   4   2     1799.00     1884.91     27.88 o 
  12   4   2      103.55      129.93     14.27 o 
  13   4   2       55.92       31.15      7.91 o 
  14   4   2     2665.44     2710.77     55.40 o 
  15   4   2       34.03       49.04      8.92 o 
  16   4   2      322.46      283.11     21.58 o 
  17   4   2       62.43       76.75     12.25 o 
  18   4   2        8.92        9.65      7.49 o 
  19   4   2        4.43        0.24      8.05 o 
  20   4   2        0.39        6.49      8.54 o 
  21   4   2       22.35       22.97     15.20 o 
  22   4   2       26.41       44.90     14.70 o 
  23   4   2        0.13        4.61     22.55 o 
   1   5   2    14962.99    14162.43    161.98 o 
   2   5   2     2250.76     2057.52     27.93 o 
   3   5   2    20700.73    19068.47    268.96 o 
   4   5   2      302.61      277.33     21.37 o 
   5   5   2     6642.92     6240.46     71.80 o 
   6   5   2      208.31      175.49     14.78 o 
   7   5   2      601.05      637.06     26.92 o 
   8   5   2      435.72      439.01     20.16 o 
   9   5   2     4673.23     4334.54     58.34 o 
  10   5   2     4150.63     4352.43     88.65 o 
  11   5   2     4853.19     5262.07     66.61 o 
  12   5   2     1239.57     1287.69     33.00 o 
  13   5   2     3464.70     3649.51     55.99 o 
  14   5   2        1.56        5.90     11.33 o 
  15   5   2     1449.64     1536.47     46.54 o 
  16   5   2       31.23       32.10      8.69 o 
  17   5   2      103.62       63.30     11.55 o 
  18   5   2      389.59      393.52     27.24 o 
  19   5   2       99.13       90.08     16.32 o 
  20   5   2       31.92       21.54     15.20 o 
  21   5   2       18.67       22.35     13.09 o 
  22   5   2       26.26       50.05     17.08 o 
  23   5   2       64.01       24.93     14.71 o 
   0   6   2       28.12       11.99      9.73 o 
   1   6   2      194.38      190.13     13.18 o 
   2   6   2     5205.85     5200.94     56.37 o 
   3   6   2     1445.04     1352.66     31.48 o 
   4   6   2       72.45      112.62      8.95 o 
   5   6   2      255.91      167.80     12.55 o 
   6   6   2    11728.13    12354.21    212.08 o 
   7   6   2      269.78      356.74     16.08 o 
   8   6   2    15936.74    17116.06    192.90 o 
   9   6   2      254.05      238.81     12.04 o 
  10   6   2    15673.47    17833.65    231.92 o 
  11   6   2      964.80      965.83     28.07 o 
  12   6   2     3219.05     3577.31     45.27 o 
  13   6   2       39.37       59.40     10.06 o 
  14   6   2       90.41       84.56     13.72 o 
  15   6   2       43.43       33.67     13.69 o 
  16   6   2      609.90      646.10     35.25 o 
  17   6   2      145.04      127.42     17.25 o 
  18   6   2      958.53      975.82     46.92 o 
  19   6   2        1.69       -4.28     13.09 o 
  20   6   2        0.09        3.06     10.37 o 
  21   6   2       24.25       27.03     12.50 o 
  22   6   2        7.84       35.75     11.05 o 
  23   6   2       11.00       16.58     11.48 o 
   1   7   2    21991.72    20255.74    421.47 o 
   2   7   2      721.49      633.99     25.56 o 
   3   7   2    27582.55    26380.49    296.69 o 
   4   7   2      421.12      420.30     15.28 o 
   5   7   2     3581.57     3235.78     45.32 o 
   6   7   2        1.69       -3.24      3.28 o 
   7   7   2      820.59      680.94     18.33 o 
   8   7   2        6.55       18.25      7.92 o 
   9   7   2      574.62      428.78     17.70 o 
  10   7   2      202.13      275.05     20.80 o 
  11   7   2      885.22      918.54     27.96 o 
  12   7   2      118.65      147.74     15.63 o 
  13   7   2     1762.91     1769.95     44.41 o 
  14   7   2      147.57      164.92     16.57 o 
  15   7   2      735.90      747.57     42.83 o 
  16   7   2      289.06      324.31     23.02 o 
  17   7   2        1.66       11.42     11.74 o 
  18   7   2      308.43      254.46     27.55 o 
  19   7   2      419.80      397.89     29.76 o 
  20   7   2        2.45       -6.64     13.77 o 
  21   7   2       12.12       10.81     23.19 o 
  22   7   2       41.85       65.58     15.75 o 
  23   7   2        8.84       -3.07     18.29 o 
   0   8   2    51550.43    51183.39    874.41 o 
   1   8   2      580.61      576.28     24.59 o 
   2   8   2       35.62       61.32      6.56 o 
   3   8   2      299.37      329.10     14.67 o 
   4   8   2     7497.91     7588.23    105.91 o 
   5   8   2        0.14       -9.13      9.13 o 
   6   8   2       73.12       65.61      8.64 o 
   7   8   2      695.14      689.30     14.80 o 
   8   8   2     1385.49     1516.91     32.23 o 
   9   8   2        1.18        0.82      7.40 o 
  10   8   2      315.13      354.12     19.05 o 
  11   8   2       97.04       87.03     11.28 o 
  12   8   2      864.59      868.22     28.04 o 
  13   8   2      200.87      216.45     17.55 o 
  14   8   2      596.92      550.51     32.68 o 
  15   8   2      157.48      194.93     18.95 o 
  16   8   2       43.58       60.98     13.29 o 
  17   8   2      162.61      235.12     32.88 o 
  18   8   2       78.15       65.37     13.21 o 
  19   8   2       58.92       49.61     13.03 o 
  20   8   2       47.23       22.69     13.98 o 
  21   8   2        0.25       19.96     10.77 o 
  22   8   2       91.72      100.57     20.52 o 
  23   8   2       25.73       63.95     15.50 o 
   1   9   2     1614.26     1446.93     44.76 o 
   2   9   2      239.11      236.64     12.47 o 
   3   9   2    10136.71     9896.51    134.56 o 
   4   9   2        0.10       -9.21      9.21 o 
   5   9   2     7662.32     7779.33    106.47 o 
   6   9   2      145.62      120.56     14.35 o 
   7   9   2     4967.58     5453.91     76.03 o 
   8   9   2      155.34      108.71     12.75 o 
   9   9   2       19.22        6.47     11.24 o 
  10   9   2      178.31      185.67     17.94 o 
  11   9   2     2002.09     2048.14     56.85 o 
  12   9   2      111.69       97.97     12.46 o 
  13   9   2     2509.40     2610.99     64.78 o 
  14   9   2      191.79      204.34     27.70 o 
  15   9   2     4247.86     4797.84    100.85 o 
  16   9   2      451.16      472.09     31.38 o 
  17   9   2     2509.73     2798.53    110.65 o 
  18   9   2       67.86       42.96     12.07 o 
  19   9   2       27.14       39.58     18.88 o 
  20   9   2       73.35       61.46     16.85 o 
  21   9   2      123.02      138.71     19.94 o 
  22   9   2        7.18        5.77     15.77 o 
   0  10   2     8514.71     8149.04    164.14 o 
   1  10   2      150.76      155.56     12.60 o 
   2  10   2      107.47       90.61      7.36 o 
   3  10   2      472.81      476.55     22.71 o 
   4  10   2      414.25      426.96     18.04 o 
   5  10   2      697.29      647.58     23.38 o 
   6  10   2       83.13       99.59     11.73 o 
   7  10   2       78.22       37.33      7.48 o 
   8  10   2      677.95      731.98     20.72 o 
   9  10   2      297.91      287.10     19.83 o 
  10  10   2     2464.97     2819.73     50.27 o 
  11  10   2      134.55      125.03     15.44 o 
  12  10   2      348.79      360.56     23.40 o 
  13  10   2       48.17       49.85     12.15 o 
  14  10   2      794.96      844.96     43.25 o 
  15  10   2      349.63      482.93     32.81 o 
  16  10   2      395.57      412.30     30.10 o 
  17  10   2      176.62      263.21     30.08 o 
  18  10   2       84.42       53.71     11.81 o 
  19  10   2       25.27       65.59     16.43 o 
  20  10   2       23.86       53.72     14.42 o 
  21  10   2       51.34       51.21     14.11 o 
  22  10   2       58.41       89.60     20.78 o 
   1  11   2     1668.87     1597.39     32.47 o 
   2  11   2       69.53       54.17      6.96 o 
   3  11   2     9753.50     9517.57    116.06 o 
   4  11   2      808.51      819.93     17.54 o 
   5  11   2     6772.20     7127.86    115.36 o 
   6  11   2      242.01      223.66     12.45 o 
   7  11   2     5074.61     5419.04     94.38 o 
   8  11   2      406.03      358.14     16.82 o 
   9  11   2    14447.53    15728.96    223.85 o 
  10  11   2       31.95       54.91     10.61 o 
  11  11   2     6405.91     7194.71    119.34 o 
  12  11   2        0.75      -10.93     10.93 o 
  13  11   2     1974.98     2064.80     80.99 o 
  14  11   2      404.36      423.34     33.05 o 
  15  11   2      170.47      168.97     21.09 o 
  16  11   2      163.72      171.82     23.87 o 
  17  11   2      359.65      423.51     30.87 o 
  18  11   2        7.72       -4.04     21.71 o 
  19  11   2       79.03       88.81     18.34 o 
  20  11   2        1.52       39.76     19.59 o 
  21  11   2       54.30       52.39     17.60 o 
  22  11   2        0.66        2.05     17.85 o 
   0  12   2    20711.31    21231.24    411.46 o 
   1  12   2      228.42      236.62     11.51 o 
   2  12   2     2580.36     2768.42     44.89 o 
   3  12   2      485.16      525.63     27.50 o 
   4  12   2     1916.38     2098.17     50.71 o 
   5  12   2      295.20      281.96     13.10 o 
   6  12   2      198.36      192.56     17.43 o 
   7  12   2      280.85      323.57     16.38 o 
   8  12   2      147.68      156.90     13.47 o 
   9  12   2      542.65      574.27     26.97 o 
  10  12   2     5994.23     6695.46     92.28 o 
  11  12   2        3.49       41.67     19.08 o 
  12  12   2       40.89       35.85      9.87 o 
  13  12   2       68.89       97.94     16.77 o 
  14  12   2     1907.52     1970.84     76.81 o 
  15  12   2       49.72       18.97     13.77 o 
  16  12   2      118.89      150.75     21.30 o 
  17  12   2        4.38       -2.63     16.06 o 
  18  12   2        1.75       12.82     10.51 o 
  19  12   2        1.62       36.21     12.28 o 
  20  12   2       23.20       23.90     19.85 o 
  21  12   2       17.80       31.96     15.14 o 
  22  12   2        4.37       25.61     19.40 o 
   1  13   2      225.11      282.36     12.97 o 
   2  13   2        0.00       -1.38      6.62 o 
   3  13   2     3770.53     4707.33     62.00 o 
   4  13   2        1.95       -5.79      6.20 o 
   5  13   2     4329.86     4707.37     85.58 o 
   6  13   2       14.41        3.85      6.15 o 
   7  13   2     2614.30     2813.55     51.99 o 
   8  13   2       44.69       49.65      9.76 o 
   9  13   2        5.70       10.43     10.80 o 
  10  13   2      131.69      178.42     17.24 o 
  11  13   2      637.58      622.74     34.27 o 
  12  13   2       35.84       42.95     10.02 o 
  13  13   2     2737.33     2962.27     78.24 o 
  14  13   2      265.12      343.65     28.47 o 
  15  13   2       73.81       88.66     17.84 o 
  16  13   2        0.15       -1.25     14.60 o 
  17  13   2        0.83       39.95     16.31 o 
  18  13   2        0.02       12.86     12.85 o 
  19  13   2        5.81      -11.71     11.71 o 
  20  13   2       17.98       30.22     18.60 o 
  21  13   2       18.06       30.02     19.42 o 
  22  13   2       43.49       37.93     13.76 o 
   0  14   2    14555.91    16492.07    288.48 o 
   1  14   2      480.93      500.60     26.16 o 
   2  14   2     1088.74     1199.69     31.44 o 
   3  14   2        8.29       -3.30      5.34 o 
   4  14   2     7406.63     8167.35    124.49 o 
   5  14   2       83.31       51.97      9.06 o 
   6  14   2      800.33      715.73     21.27 o 
   7  14   2      301.07      324.87     17.98 o 
   8  14   2     1210.48     1273.20     36.23 o 
   9  14   2       19.23       42.66     11.34 o 
  10  14   2      774.78      945.16     41.23 o 
  11  14   2       27.45       58.15     13.73 o 
  12  14   2      265.74      312.35     27.76 o 
  13  14   2       12.27       15.53     14.51 o 
  14  14   2     1902.33     2186.08     66.69 o 
  15  14   2       12.76       13.96     14.51 o 
  16  14   2      503.09      543.86     39.41 o 
  17  14   2       10.32       -6.73     19.96 o 
  18  14   2       83.91      124.08     21.26 o 
  19  14   2       35.27       45.54     13.79 o 
  20  14   2       50.69       26.17     15.51 o 
  21  14   2        0.41       -4.85     18.88 o 
   1  15   2      193.97      283.66     13.15 o 
   2  15   2       75.36       61.64     10.30 o 
   3  15   2      609.27      570.05     24.77 o 
   4  15   2       59.18       40.78      7.14 o 
   5  15   2     3096.38     3200.06     48.93 o 
   6  15   2       44.92       60.81     10.23 o 
   7  15   2      816.71      852.53     31.51 o 
   8  15   2       36.45       25.00     13.17 o 
   9  15   2    10938.42    11797.41    190.02 o 
  10  15   2      231.91      181.59     20.37 o 
  11  15   2     2602.80     2691.39     72.48 o 
  12  15   2       10.24       16.34     20.90 o 
  13  15   2       46.54       83.22     14.64 o 
  14  15   2        0.29       10.16     16.33 o 
  15  15   2     1394.37     1630.03     68.74 o 
  16  15   2       25.67       27.47     13.79 o 
  17  15   2      421.40      402.01     31.03 o 
  18  15   2        0.71      -11.43     13.55 o 
  19  15   2       20.71       28.75     12.31 o 
  20  15   2        0.03      -14.39     14.39 o 
  21  15   2        1.03        4.33     18.31 o 
   0  16   2     4711.61     5215.71     69.36 o 
   1  16   2        8.13       13.94      5.70 o 
   2  16   2     2515.87     2517.76     38.41 o 
   3  16   2      372.15      344.19     16.69 o 
   4  16   2      962.95     1150.63     24.07 o 
   5  16   2        0.15       -7.57      9.51 o 
   6  16   2       19.53       13.34      5.35 o 
   7  16   2        0.23        2.55     11.81 o 
   8  16   2        7.94        7.94     10.50 o 
   9  16   2      312.54      289.28     23.40 o 
  10  16   2      302.76      308.32     23.07 o 
  11  16   2      560.60      598.01     37.42 o 
  12  16   2     1299.52     1432.11     53.48 o 
  13  16   2       40.31       43.68     11.90 o 
  14  16   2      230.25      208.85     21.78 o 
  15  16   2       10.48       17.71     17.72 o 
  16  16   2     1037.93     1135.39     55.97 o 
  17  16   2        7.35       -1.39     13.73 o 
  18  16   2      322.47      316.57     31.81 o 
  19  16   2       51.24       58.27     17.40 o 
  20  16   2        1.94       12.81     14.80 o 
  21  16   2        5.20        8.43     15.99 o 
   1  17   2      156.83       42.00      9.33 o 
   2  17   2       16.99       -7.23      7.23 o 
   3  17   2     1184.25      942.21     25.47 o 
   4  17   2        0.17       -4.06     10.01 o 
   5  17   2     2644.12     2602.88     52.30 o 
   6  17   2      312.13      324.57     17.84 o 
   7  17   2     1630.60     1649.56     50.24 o 
   8  17   2        1.14       11.09     12.17 o 
   9  17   2     1467.74     1412.80     51.37 o 
  10  17   2        1.93       13.20      9.60 o 
  11  17   2     3555.33     3896.80     83.37 o 
  12  17   2      100.05       86.68     15.38 o 
  13  17   2      200.41      214.08     23.25 o 
  14  17   2        4.69       12.97     24.89 o 
  15  17   2       32.08       21.81     14.31 o 
  16  17   2       72.60       89.14     20.21 o 
  17  17   2       40.33       39.26     22.49 o 
  18  17   2        6.08       30.82     18.06 o 
  19  17   2        4.66       24.52     15.27 o 
  20  17   2       12.01       15.88     14.48 o 
   0  18   2     6157.23     7000.26    114.33 o 
   1  18   2       34.99       41.61     10.14 o 
   2  18   2      494.31      557.53     21.83 o 
   3  18   2      196.09      155.26     21.86 o 
   4  18   2      959.44      915.06     25.56 o 
   5  18   2      352.68      353.20     19.93 o 
   6  18   2        0.03        4.44      9.41 o 
   7  18   2       39.90       30.94      7.13 o 
   8  18   2     1620.22     1751.43     62.28 o 
   9  18   2        2.74        5.37     13.61 o 
  10  18   2      441.32      422.34     31.12 o 
  11  18   2       77.80       84.56     18.41 o 
  12  18   2       98.30      105.78     17.59 o 
  13  18   2      264.78      341.35     29.90 o 
  14  18   2      367.54      427.69     31.29 o 
  15  18   2       46.48       29.20     12.59 o 
  16  18   2       10.31        5.05     21.33 o 
  17  18   2        4.43       -4.61     23.70 o 
  18  18   2       85.72       76.07     15.03 o 
  19  18   2       14.84       28.55     16.81 o 
  20  18   2        3.75       24.21     17.72 o 
   1  19   2     6566.12     7139.09     87.60 o 
   2  19   2       95.95      111.07     12.89 o 
   3  19   2    15737.99    16617.13    180.74 o 
   4  19   2      556.36      546.62     28.91 o 
   5  19   2       17.86        4.65      8.58 o 
   6  19   2       55.82       49.16      8.25 o 
   7  19   2        5.54        4.43     15.39 o 
   8  19   2       58.18       64.48     12.12 o 
   9  19   2      455.66      550.44     34.12 o 
  10  19   2        1.60        4.86     14.87 o 
  11  19   2      128.06      129.54     17.50 o 
  12  19   2      189.35      188.61     23.86 o 
  13  19   2      216.99      190.83     25.03 o 
  14  19   2      101.49      116.72     19.42 o 
  15  19   2        0.38       -9.94     18.75 o 
  16  19   2      209.55      212.95     26.78 o 
  17  19   2      373.10      397.37     36.98 o 
  18  19   2       79.86       69.89     17.26 o 
  19  19   2       60.75       52.85     21.87 o 
  20  19   2        3.15       19.45     13.25 o 
   0  20   2      346.36      254.91     23.67 o 
   1  20   2       43.93        5.66     12.03 o 
   2  20   2     1469.65     1497.11     43.31 o 
   3  20   2       12.20      -11.87     11.87 o 
   4  20   2       69.57       40.76      9.07 o 
   5  20   2      130.34      101.70     13.69 o 
   6  20   2     2188.31     2108.90     58.98 o 
   7  20   2       17.17        6.28     11.52 o 
   8  20   2       40.36       51.64     16.71 o 
   9  20   2      182.07      225.71     23.12 o 
  10  20   2      295.11      330.00     27.26 o 
  11  20   2      286.38      285.08     25.61 o 
  12  20   2      948.19      962.93     54.87 o 
  13  20   2      147.83      202.79     32.83 o 
  14  20   2      235.92      289.34     31.19 o 
  15  20   2      155.01      146.19     23.99 o 
  16  20   2      764.86      677.67     43.95 o 
  17  20   2      191.93      223.69     30.72 o 
  18  20   2       65.21       82.17     24.35 o 
  19  20   2        1.01       17.53     19.43 o 
   1  21   2     3516.91     3540.50     44.81 o 
   2  21   2       46.84        0.70     12.58 o 
   3  21   2     4638.46     4527.12     58.15 o 
   4  21   2     1362.88     1441.63     53.67 o 
   5  21   2      776.25      722.01     34.06 o 
   6  21   2      218.78      172.78     18.79 o 
   7  21   2      401.73      364.54     26.05 o 
   8  21   2      229.84      202.15     25.16 o 
   9  21   2       58.95       32.80     11.24 o 
  10  21   2       42.09       41.03     15.80 o 
  11  21   2      450.38      458.89     30.96 o 
  12  21   2        0.96        8.23     17.79 o 
  13  21   2       13.39       20.26     20.42 o 
  14  21   2       44.45       73.99     16.89 o 
  15  21   2      614.43      619.13     41.32 o 
  16  21   2      194.69      180.06     26.33 o 
  17  21   2      295.76      348.41     29.34 o 
  18  21   2        9.92       20.23     17.52 o 
  19  21   2        1.99        8.09     22.07 o 
   0  22   2     2174.61     2253.24     70.87 o 
   1  22   2      465.82      477.98     28.34 o 
   2  22   2      178.57      183.13     19.08 o 
   3  22   2      147.98      160.82     18.06 o 
   4  22   2     5313.97     5659.47     93.00 o 
   5  22   2       46.01       36.16     17.33 o 
   6  22   2      821.58      744.15     38.88 o 
   7  22   2      497.19      471.70     29.58 o 
   8  22   2     3301.59     3580.37     71.38 o 
   9  22   2      321.85      340.94     26.60 o 
  10  22   2     1171.45     1340.47     53.95 o 
  11  22   2       90.17       52.91     28.61 o 
  12  22   2       24.91        0.78     24.00 o 
  13  22   2       31.10       26.35     22.70 o 
  14  22   2      413.92      550.81     26.56 o 
  15  22   2       84.58      110.74     19.63 o 
  16  22   2       13.98       32.32     13.52 o 
  17  22   2        5.39       36.63     13.93 o 
  18  22   2       54.57       91.85     17.61 o 
   1  23   2     7096.00     7490.42    104.74 o 
   2  23   2      738.26      753.67     33.96 o 
   3  23   2    11850.79    12525.77    166.46 o 
   4  23   2       21.71       40.33     19.17 o 
   5  23   2      535.13      541.89     31.36 o 
   6  23   2        9.04       26.19     10.02 o 
   7  23   2     3340.36     3575.57     73.08 o 
   8  23   2       45.76       33.54     16.57 o 
   9  23   2      467.01      448.89     31.32 o 
  10  23   2        9.55       -7.09      9.04 o 
  11  23   2       16.89      -11.08     16.51 o 
  12  23   2       48.52       48.53     14.53 o 
  13  23   2        0.41       -6.33     29.84 o 
  14  23   2        0.96       17.56     18.76 o 
  15  23   2      255.14      261.25     28.46 o 
  16  23   2       87.90       72.76     18.40 o 
  17  23   2       48.26       41.89     16.82 o 
  18  23   2       25.33       38.87     14.05 o 
   0  24   2     6109.74     6759.39    151.50 o 
   1  24   2      207.76      182.45     17.52 o 
   2  24   2       26.14        4.40     12.08 o 
   3  24   2       42.78        5.89     20.46 o 
   4  24   2      234.46      188.78     19.83 o 
   5  24   2        2.63       -2.01      8.88 o 
   6  24   2       94.72       65.37     11.34 o 
   7  24   2       14.06        8.99     15.95 o 
   8  24   2       21.56        6.27     10.96 o 
   9  24   2       54.14       36.32     19.25 o 
  10  24   2      397.28      434.82     33.97 o 
  11  24   2       23.65       33.21     17.87 o 
  12  24   2       38.54       26.24     16.65 o 
  13  24   2       62.15       70.90     15.91 o 
  14  24   2      113.87       92.50     19.55 o 
  15  24   2       95.47      111.36     19.78 o 
  16  24   2      246.74      234.66     28.56 o 
  17  24   2       52.94       36.15     12.27 o 
   1  25   2      375.42      354.65     23.03 o 
   2  25   2      123.06      138.07     17.28 o 
   3  25   2     6516.50     7284.56    100.74 o 
   4  25   2      640.74      675.85     36.66 o 
   5  25   2     2266.50     2334.48     60.96 o 
   6  25   2       66.91       55.62     13.05 o 
   7  25   2        0.32       -9.73     23.68 o 
   8  25   2        8.45       15.40     14.94 o 
   9  25   2     1233.05     1369.76     56.21 o 
  10  25   2        5.86       33.15     19.00 o 
  11  25   2     1068.64     1075.89     47.04 o 
  12  25   2        0.01      -14.48     14.48 o 
  13  25   2        0.51       19.14     10.66 o 
  14  25   2        9.62       19.92     19.64 o 
  15  25   2      328.40      397.55     27.82 o 
  16  25   2       69.90       71.98     16.36 o 
   0  26   2      774.50      689.54     45.89 o 
   1  26   2       80.79       42.44      9.22 o 
   2  26   2       19.91        1.62      9.86 o 
   3  26   2       99.95       77.71     13.26 o 
   4  26   2      601.14      539.83     31.63 o 
   5  26   2       51.62       17.51      8.62 o 
   6  26   2      154.98       97.46     17.28 o 
   7  26   2      151.44      143.56     19.01 o 
   8  26   2      505.88      491.94     37.34 o 
   9  26   2       79.80       69.43     15.26 o 
  10  26   2       52.89       41.61     21.52 o 
  11  26   2        0.09       29.11     22.07 o 
  12  26   2       82.86       56.83     21.09 o 
  13  26   2       34.08       27.50     12.93 o 
  14  26   2       38.67       40.31     11.07 o 
  15  26   2        3.75       16.41     12.73 o 
  16  26   2       78.50       71.40     18.37 o 
   1  27   2      109.65      129.12     16.28 o 
   2  27   2       24.30       24.62     12.23 o 
   3  27   2      165.40      137.29     17.24 o 
   4  27   2      123.86       70.30     15.03 o 
   5  27   2       26.60       24.73      9.97 o 
   6  27   2      113.57       90.66     15.44 o 
   7  27   2      144.59      111.00     18.10 o 
   8  27   2        0.69       -1.43     12.93 o 
   9  27   2        2.21       20.97     13.61 o 
  10  27   2       19.60       12.46     11.67 o 
  11  27   2      285.35      303.51     30.77 o 
  12  27   2       17.07       -5.11     15.71 o 
  13  27   2      241.57      209.65     29.36 o 
  14  27   2       49.50       34.51     13.92 o 
  15  27   2       28.45       32.87     23.33 o 
   0  28   2        0.02       11.88     12.26 o 
   1  28   2        1.04       18.82      8.52 o 
   2  28   2        1.53       -0.20      9.66 o 
   3  28   2       72.28       57.42     10.44 o 
   4  28   2       68.83       75.94     12.90 o 
   5  28   2       32.07       25.71     18.69 o 
   6  28   2      306.42      247.32     25.93 o 
   7  28   2        4.81       10.02     12.27 o 
   8  28   2        9.43        3.80     15.23 o 
   9  28   2       19.33       26.51     14.34 o 
  10  28   2      382.01      478.15     29.04 o 
  11  28   2       40.38       30.83     12.88 o 
  12  28   2       51.48       49.64     15.10 o 
  13  28   2        4.77       41.80     16.76 o 
  14  28   2      141.16      171.00     29.16 o 
   1  29   2       45.91       50.59      9.75 o 
   2  29   2        4.62        0.67     11.76 o 
   3  29   2      536.91      504.56     31.80 o 
   4  29   2      108.31       98.44     15.88 o 
   5  29   2      193.46      190.07     24.72 o 
   6  29   2       42.16       46.40     11.36 o 
   7  29   2      164.74      165.27     20.67 o 
   8  29   2       27.75        7.08     16.01 o 
   9  29   2      443.36      478.82     28.88 o 
  10  29   2      127.59      147.07     20.92 o 
  11  29   2      115.42      124.29     22.11 o 
  12  29   2       36.00       45.21     16.76 o 
  13  29   2       42.95       15.33     15.14 o 
   0  30   2      942.30      977.01     46.73 o 
   1  30   2      165.77      154.46     20.23 o 
   2  30   2        5.05        8.17      9.48 o 
   3  30   2       52.41       36.53     10.25 o 
   4  30   2      281.03      301.22     26.81 o 
   5  30   2       22.85       55.74     12.34 o 
   6  30   2       28.32       56.10     12.62 o 
   7  30   2      134.77      125.66     21.67 o 
   8  30   2       77.45      133.42     23.41 o 
   9  30   2       13.60       22.81     11.32 o 
  10  30   2        0.18       61.71     15.22 o 
  11  30   2        7.42       12.12     20.53 o 
  12  30   2        3.11       47.61     11.44 o 
   1  31   2      234.93      188.01     23.80 o 
   2  31   2       22.37       20.49     11.70 o 
   3  31   2       28.06       23.45      7.81 o 
   4  31   2       18.15       22.42      8.14 o 
   5  31   2       36.50       32.06      8.44 o 
   6  31   2        5.07       -1.53     16.68 o 
   7  31   2       27.65       44.26     14.72 o 
   8  31   2        2.53       -4.72     17.47 o 
   9  31   2       29.88       59.33     17.25 o 
  10  31   2        0.06       47.49     15.69 o 
  11  31   2       12.54       10.12     13.36 o 
   0  32   2      192.24      241.45     34.67 o 
   1  32   2       42.29       39.89     10.07 o 
   2  32   2       95.10      121.95     18.37 o 
   3  32   2       24.07       36.27      9.90 o 
   4  32   2      165.97      170.62     21.60 o 
   5  32   2      139.27      137.79     23.72 o 
   6  32   2       70.32       73.41     16.25 o 
   7  32   2        4.27        9.12     18.13 o 
   8  32   2       74.34      115.88     21.09 o 
   9  32   2        2.05       29.83     11.28 o 
  10  32   2       41.33       47.94     12.13 o 
   1  33   2      489.08      554.23     29.66 o 
   2  33   2       12.30       33.00      8.20 o 
   3  33   2      557.18      687.04     39.07 o 
   4  33   2        9.48        6.06     14.15 o 
   5  33   2      180.79      241.52     34.64 o 
   6  33   2        0.53       35.05     11.77 o 
   7  33   2       80.15      101.48     22.67 o 
   8  33   2       10.95       21.19     15.03 o 
   0  34   2       36.28       14.93     16.96 o 
   1  34   2        0.53       -1.40     14.40 o 
   2  34   2        4.28      -13.35     16.86 o 
   3  34   2       10.53       11.13     10.83 o 
   4  34   2       35.44       52.81     16.72 o 
   5  34   2        6.25       15.19      9.65 o 
   6  34   2        0.17        3.88     11.27 o 
   7  34   2        0.02       -1.90     10.88 o 
   1  35   2      183.31      232.14     23.44 o 
   2  35   2       33.32       49.92     17.79 o 
   3  35   2      968.02      970.97     77.62 o 
   4  35   2       11.87       46.37     12.39 o 
   1   1   3       17.93       12.57      2.65 o 
   2   1   3     2120.20     1678.00     21.01 o 
   3   1   3      162.56      103.43      7.69 o 
   4   1   3     6672.99     7004.54    208.86 o 
   5   1   3       94.14      138.15     10.53 o 
   6   1   3     4181.16     4136.61     39.35 o 
   7   1   3      636.46      596.98     27.77 o 
   8   1   3     3540.64     3472.51     46.69 o 
   9   1   3     1024.62      962.62     25.20 o 
  10   1   3     8297.11     8853.00    126.56 o 
  11   1   3       29.28        4.33      8.80 o 
  12   1   3     5993.65     6568.15     81.70 o 
  13   1   3      889.17      970.10     32.47 o 
  14   1   3     4037.85     4291.36     60.82 o 
  15   1   3     2087.09     2248.86     66.74 o 
  16   1   3      289.97      257.54     20.81 o 
  17   1   3       10.81       22.31      7.77 o 
  18   1   3      450.00      423.38     27.94 o 
  19   1   3       67.73       40.41     11.17 o 
  20   1   3       66.67       54.45     10.79 o 
  21   1   3       24.92       49.22     10.32 o 
  22   1   3      203.46      184.65     33.90 o 
  23   1   3       14.65      -13.58     23.09 o 
   0   2   3     2456.12     2196.30     36.97 o 
   1   2   3      574.27      471.07     17.54 o 
   2   2   3      848.86      786.70     20.72 o 
   3   2   3    31804.14    31076.42    289.14 o 
   4   2   3     3228.09     2864.69     38.96 o 
   5   2   3      298.19      250.13     16.30 o 
   6   2   3      838.41      930.29     28.86 o 
   7   2   3     4590.27     5687.85    101.80 o 
   8   2   3     2013.80     2114.56     49.77 o 
   9   2   3    12960.58    13476.24    147.72 o 
  10   2   3       42.28       31.27      8.06 o 
  11   2   3      352.81      246.32     18.72 o 
  12   2   3       73.62       89.97     13.10 o 
  13   2   3     6703.01     6683.57     78.97 o 
  14   2   3     3648.47     3874.86    101.16 o 
  15   2   3     7381.20     7926.23    125.64 o 
  16   2   3      964.62      986.02     43.13 o 
  17   2   3      234.61      214.52     18.62 o 
  18   2   3       55.23       43.08      9.30 o 
  19   2   3      681.48      659.53     36.97 o 
  20   2   3      179.51      176.63     22.67 o 
  21   2   3       44.45       49.46      9.26 o 
  22   2   3       12.50        6.49     14.92 o 
  23   2   3        4.73       48.93     21.71 o 
   1   3   3    12979.31    11810.29    115.17 o 
   2   3   3    98458.38    92295.21    868.12 o 
   3   3   3      215.10      285.08     11.80 o 
   4   3   3     1579.90     1377.12     28.93 o 
   5   3   3       18.22       38.94      8.23 o 
   6   3   3     2736.02     2671.75     36.10 o 
   7   3   3     2902.27     2829.44     59.43 o 
   8   3   3     9628.17    10110.69    132.22 o 
   9   3   3      390.97      330.88     16.68 o 
  10   3   3     3975.78     3744.96     55.17 o 
  11   3   3       25.24       10.56     10.50 o 
  12   3   3     6156.95     6276.67     91.49 o 
  13   3   3      294.74      307.23     23.57 o 
  14   3   3     6188.70     6577.45    113.66 o 
  15   3   3     3207.36     3443.91     81.47 o 
  16   3   3     4787.76     5114.57     92.70 o 
  17   3   3      257.62      216.78     21.48 o 
  18   3   3       99.06      146.79     16.40 o 
  19   3   3      375.23      355.45     25.72 o 
  20   3   3      473.99      497.93     21.72 o 
  21   3   3       67.33       62.11     11.23 o 
  22   3   3      309.81      325.16     32.11 o 
  23   3   3        5.50       56.80     17.46 o 
   0   4   3    18476.28    17687.92    177.47 o 
   1   4   3   115479.05   106644.40    764.70 o 
   2   4   3     1280.18     1145.90     23.83 o 
   3   4   3    61869.23    61297.00    554.61 o 
   4   4   3     4007.60     3910.37     38.96 o 
   5   4   3    22748.23    20616.94    233.76 o 
   6   4   3      475.17      400.13     18.23 o 
   7   4   3     5347.17     5175.79     70.61 o 
   8   4   3     1081.50     1052.29     34.36 o 
   9   4   3      772.26      742.49     25.95 o 
  10   4   3      142.37      151.12     11.85 o 
  11   4   3     2396.90     2383.67     51.15 o 
  12   4   3       13.52       24.04      8.44 o 
  13   4   3        0.29        1.39      9.67 o 
  14   4   3     1631.57     1631.82     57.36 o 
  15   4   3       20.26       38.89     11.45 o 
  16   4   3      501.55      558.84     31.11 o 
  17   4   3        8.07       11.67     11.39 o 
  18   4   3       42.45       40.33     12.76 o 
  19   4   3      129.48      136.69     20.06 o 
  20   4   3      110.89      115.21     24.90 o 
  21   4   3        4.26       21.26     10.67 o 
  22   4   3      121.36      100.17     20.15 o 
  23   4   3        8.53       17.30     13.16 o 
   1   5   3     6537.58     5875.17     69.04 o 
   2   5   3    46037.30    44691.73    489.56 o 
   3   5   3     4718.32     4604.81     56.98 o 
   4   5   3     8721.31     7786.10     80.34 o 
   5   5   3      196.07      204.82     15.52 o 
   6   5   3     6421.56     6187.52     99.22 o 
   7   5   3      274.70      258.12     12.79 o 
   8   5   3     1509.52     1290.48     33.33 o 
   9   5   3      271.73      241.96     11.63 o 
  10   5   3     4797.93     5077.30     81.03 o 
  11   5   3       18.32       20.64      7.83 o 
  12   5   3        4.54        7.36      7.33 o 
  13   5   3       86.21       93.23     10.80 o 
  14   5   3       34.76       37.57      8.77 o 
  15   5   3       39.84       26.49      8.29 o 
  16   5   3       13.05       20.17     11.18 o 
  17   5   3      496.43      492.47     27.47 o 
  18   5   3      718.68      690.58     47.48 o 
  19   5   3       58.98       33.71     17.08 o 
  20   5   3      288.16      232.46     27.67 o 
  21   5   3       17.66       26.10     21.94 o 
  22   5   3        0.35       16.84     11.53 o 
  23   5   3        9.31       12.34     11.02 o 
   0   6   3      130.13      149.90     15.87 o 
   1   6   3       18.00       17.77      4.70 o 
   2   6   3     2566.79     2460.92     32.64 o 
   3   6   3    56102.00    55519.95    631.11 o 
   4   6   3      418.52      414.22     23.48 o 
   5   6   3     1500.57     1800.41     26.25 o 
   6   6   3        7.33       12.33      6.82 o 
   7   6   3     1061.13      790.22     15.80 o 
   8   6   3      104.79       76.01      8.96 o 
   9   6   3      565.60      607.14     18.50 o 
  10   6   3      377.59      370.30     17.64 o 
  11   6   3        3.95        9.60      5.41 o 
  12   6   3      126.66       97.92     12.28 o 
  13   6   3     1361.27     1492.10     41.66 o 
  14   6   3        4.88      -11.89     12.28 o 
  15   6   3       57.97       57.76      9.80 o 
  16   6   3      327.85      291.64     21.22 o 
  17   6   3     1237.90     1244.06     53.06 o 
  18   6   3      117.22      110.64     17.38 o 
  19   6   3       16.39       32.72     12.87 o 
  20   6   3        8.88       12.25     11.69 o 
  21   6   3       67.53       69.35     18.77 o 
  22   6   3       24.44       39.44     13.32 o 
  23   6   3        3.72       15.97     16.65 o 
   1   7   3      185.64      186.04     13.56 o 
   2   7   3     8277.18     7780.78     74.98 o 
   3   7   3     1916.46     1648.58     28.21 o 
   4   7   3     1071.30     1280.25     33.72 o 
   5   7   3      235.27      163.50     13.33 o 
   6   7   3     4281.21     4278.77     76.97 o 
   7   7   3      155.86      179.91     14.02 o 
   8   7   3      204.72      179.64     16.49 o 
   9   7   3        7.38       10.69      4.62 o 
  10   7   3      547.35      396.96     17.62 o 
  11   7   3      645.22      604.44     22.97 o 
  12   7   3      506.37      450.57     24.89 o 
  13   7   3        2.09        6.99      8.60 o 
  14   7   3       48.36       46.67      9.43 o 
  15   7   3      527.12      582.89     31.61 o 
  16   7   3        3.13      -14.73     14.73 o 
  17   7   3       79.54       88.95     15.85 o 
  18   7   3       24.71       13.51     14.87 o 
  19   7   3        1.94       10.83     17.33 o 
  20   7   3       15.34       38.85     12.09 o 
  21   7   3        0.09       19.76     11.66 o 
  22   7   3        0.04       11.19     14.15 o 
  23   7   3        5.20       10.61     11.98 o 
   0   8   3      485.46      481.75     28.33 o 
   1   8   3    24666.88    24510.49    241.33 o 
   2   8   3      182.43      221.25     12.03 o 
   3   8   3     5637.95     5611.31     60.27 o 
   4   8   3      768.22      739.83     32.54 o 
   5   8   3     7103.62     7753.18     85.12 o 
   6   8   3      518.30      488.42     25.38 o 
   7   8   3      669.49      531.59     26.29 o 
   8   8   3      153.64      165.43     14.10 o 
   9   8   3     2525.25     2459.80     44.03 o 
  10   8   3       19.12        8.87     10.18 o 
  11   8   3     2182.15     2260.52     49.71 o 
  12   8   3      637.83      680.76     30.93 o 
  13   8   3      236.68      261.73     21.73 o 
  14   8   3      736.60      740.90     39.17 o 
  15   8   3     1145.38     1283.24     47.02 o 
  16   8   3      755.31      793.41     44.71 o 
  17   8   3        0.48      -19.51     19.51 o 
  18   8   3       28.65       21.01      9.09 o 
  19   8   3       38.94       42.73     11.87 o 
  20   8   3       57.05       37.86     10.46 o 
  21   8   3       95.13       85.10     16.66 o 
  22   8   3       37.17       20.17     21.13 o 
   1   9   3       25.66       10.34      5.95 o 
   2   9   3      236.99      329.91     14.53 o 
   3   9   3       20.57        0.46      5.59 o 
   4   9   3     6338.28     6685.31     64.36 o 
   5   9   3       91.17       62.97      8.30 o 
   6   9   3     1160.86      988.51     26.66 o 
   7   9   3      208.92      233.85     13.20 o 
   8   9   3      615.20      753.41     22.64 o 
   9   9   3       37.22       64.73     11.43 o 
  10   9   3     1833.92     2055.86     48.84 o 
  11   9   3        0.02       15.98     10.30 o 
  12   9   3      213.25      157.71     15.14 o 
  13   9   3       66.35       49.23     11.78 o 
  14   9   3      773.35      743.45     35.52 o 
  15   9   3        1.30        2.64     13.52 o 
  16   9   3       17.03       13.17     11.19 o 
  17   9   3      138.61      148.74     20.50 o 
  18   9   3        0.35       -6.45     15.55 o 
  19   9   3       35.26       39.71     14.69 o 
  20   9   3       49.58       40.51     16.72 o 
  21   9   3       27.36       27.66     16.50 o 
  22   9   3        5.20       15.13     16.04 o 
   0  10   3      142.36      113.42     12.99 o 
   1  10   3     1274.98     1023.85     28.71 o 
   2  10   3       90.45       48.55      6.77 o 
   3  10   3     5772.61     6084.22     75.70 o 
   4  10   3      746.73      807.82     18.95 o 
   5  10   3     3292.00     4022.75     57.16 o 
   6  10   3      188.14      202.88     14.73 o 
   7  10   3      988.43     1211.57     41.82 o 
   8  10   3      123.09      160.91     13.89 o 
   9  10   3       28.35       29.21      7.60 o 
  10  10   3      265.94      320.56     17.95 o 
  11  10   3       18.60       11.55     10.59 o 
  12  10   3       64.23       58.71     11.28 o 
  13  10   3       18.01       27.52     17.62 o 
  14  10   3       59.87       42.64     15.62 o 
  15  10   3      132.50      101.31     16.55 o 
  16  10   3      155.31      131.42     18.57 o 
  17  10   3       13.97        3.24     17.18 o 
  18  10   3      159.04      181.92     23.56 o 
  19  10   3      124.31      134.50     18.34 o 
  20  10   3       67.05       55.98     11.17 o 
  21  10   3        0.96       16.62     11.81 o 
  22  10   3        0.34        4.79     16.79 o 
   1  11   3     1156.11     1051.94     33.91 o 
   2  11   3     2772.77     2758.39     38.94 o 
   3  11   3      366.09      425.70     20.17 o 
   4  11   3      504.62      403.98     17.98 o 
   5  11   3       39.98       57.11      8.85 o 
   6  11   3     2303.25     2508.96     41.70 o 
   7  11   3      425.33      461.43     22.64 o 
   8  11   3      180.18      111.41     14.29 o 
   9  11   3       15.49       30.28      7.82 o 
  10  11   3       48.94       41.68      8.72 o 
  11  11   3      151.31      168.02     15.28 o 
  12  11   3     1201.55     1319.87     49.35 o 
  13  11   3      190.51      251.37     22.03 o 
  14  11   3      142.14      151.59     19.99 o 
  15  11   3        9.74        0.17     10.99 o 
  16  11   3      275.89      336.65     32.38 o 
  17  11   3        5.26        5.65     10.09 o 
  18  11   3      100.46      111.07     20.88 o 
  19  11   3       18.98       -0.63     16.01 o 
  20  11   3        6.45       19.09     12.49 o 
  21  11   3       78.05       65.39     18.74 o 
  22  11   3        7.08       22.98     16.02 o 
   0  12   3      957.04      966.32     34.86 o 
   1  12   3    26526.14    29235.04    357.91 o 
   2  12   3      125.66      128.82     14.63 o 
   3  12   3     1984.18     2192.33     48.80 o 
   4  12   3      122.43      113.76     14.14 o 
   5  12   3    15221.64    16334.25    235.23 o 
   6  12   3      611.42      568.42     25.57 o 
   7  12   3     3098.89     3289.58     52.12 o 
   8  12   3      172.30      201.89     16.42 o 
   9  12   3     2581.06     2677.02     57.62 o 
  10  12   3       62.20      103.50     18.74 o 
  11  12   3     3039.33     3346.93     70.51 o 
  12  12   3       86.70       83.73     15.01 o 
  13  12   3      353.56      363.45     27.33 o 
  14  12   3       42.78       53.05     14.11 o 
  15  12   3      203.50      168.51     19.42 o 
  16  12   3       74.72      100.41     16.83 o 
  17  12   3      525.66      505.75     39.48 o 
  18  12   3        0.51       27.97     18.14 o 
  19  12   3       33.92       51.53     15.40 o 
  20  12   3        3.98        6.35     12.80 o 
  21  12   3       18.57       40.03     13.71 o 
  22  12   3       36.08       47.56     16.43 o 
   1  13   3        5.56       -8.36      8.36 o 
   2  13   3      456.07      375.42     16.97 o 
   3  13   3     1935.59     1788.93    103.86 o 
   4  13   3    27028.27    28797.66    321.04 o 
   5  13   3       21.44       13.05     10.56 o 
   6  13   3     4571.15     4780.29     77.87 o 
   7  13   3      233.11      257.71     20.76 o 
   8  13   3     3208.34     3481.35     51.55 o 
   9  13   3      680.34      748.26     30.05 o 
  10  13   3    10322.68    11415.85    162.79 o 
  11  13   3      461.32      494.06     35.75 o 
  12  13   3      550.99      631.17     39.72 o 
  13  13   3      379.42      416.72     29.89 o 
  14  13   3      314.90      323.74     27.47 o 
  15  13   3      175.44      200.98     22.75 o 
  16  13   3       49.27       70.12     14.73 o 
  17  13   3        0.45       11.87     15.16 o 
  18  13   3      399.89      540.37     28.52 o 
  19  13   3       29.39       56.67     14.98 o 
  20  13   3        0.99       12.12     12.53 o 
  21  13   3        9.26      -12.00     12.00 o 
   0  14   3     1575.63     1509.01     46.51 o 
   1  14   3     7087.74     6745.93     83.56 o 
   2  14   3       42.53       57.50      7.35 o 
   3  14   3     4322.07     5264.32     79.77 o 
   4  14   3      444.79      459.65     20.64 o 
   5  14   3     8855.00     8824.11    111.66 o 
   6  14   3     1258.56     1184.82     36.23 o 
   7  14   3     6728.14     6084.78    100.00 o 
   8  14   3      413.60      451.28     21.48 o 
   9  14   3      796.66      843.09     40.00 o 
  10  14   3        9.40       30.37     18.57 o 
  11  14   3      790.42      746.32     42.13 o 
  12  14   3      118.25       92.12     26.68 o 
  13  14   3     1077.73     1165.64     53.49 o 
  14  14   3       24.00       14.72     10.72 o 
  15  14   3       94.05       71.80     13.53 o 
  16  14   3       18.83       15.60     16.30 o 
  17  14   3        0.51       15.73     17.90 o 
  18  14   3       59.62       79.88     27.99 o 
  19  14   3       41.91       36.48     16.10 o 
  20  14   3        7.35       19.02     20.00 o 
  21  14   3       24.05       27.77     13.05 o 
   1  15   3       23.71        8.45      8.48 o 
   2  15   3     1136.28      946.43     29.60 o 
   3  15   3      100.17       39.74     10.28 o 
   4  15   3     2474.38     2261.12     51.42 o 
   5  15   3      148.13      124.32     11.08 o 
   6  15   3      368.70      307.92     17.17 o 
   7  15   3        1.54        3.43      9.80 o 
   8  15   3        1.08       -7.99      9.02 o 
   9  15   3        1.98        7.82     14.24 o 
  10  15   3       53.68        0.10     10.03 o 
  11  15   3      229.35      244.77     24.30 o 
  12  15   3       12.49       32.46     12.70 o 
  13  15   3       51.66       60.45     13.20 o 
  14  15   3      106.10       86.04     18.29 o 
  15  15   3       20.43       23.74     19.83 o 
  16  15   3       20.34       38.41     17.09 o 
  17  15   3       42.48       74.70     17.75 o 
  18  15   3       53.43       51.18     18.94 o 
  19  15   3       15.06       55.23     17.23 o 
  20  15   3       55.15       51.98     23.04 o 
  21  15   3       40.50       46.08     15.29 o 
   0  16   3       66.92       45.13     11.44 o 
   1  16   3      444.99      597.77     24.70 o 
   2  16   3        4.76       -6.58      6.58 o 
   3  16   3      484.09      534.17     22.91 o 
   4  16   3      165.71      144.54     11.43 o 
   5  16   3     1119.04     1161.55     26.97 o 
   6  16   3       29.33       34.69      8.11 o 
   7  16   3     1882.59     1575.65     48.66 o 
   8  16   3      289.75      258.90     19.97 o 
   9  16   3     2119.52     2195.11     63.56 o 
  10  16   3      198.89      175.77     18.98 o 
  11  16   3      532.98      513.26     34.74 o 
  12  16   3      285.27      275.57     25.05 o 
  13  16   3      387.08      381.47     27.89 o 
  14  16   3       17.88       12.32     12.80 o 
  15  16   3       13.96       12.50     13.52 o 
  16  16   3       29.05       42.73     24.45 o 
  17  16   3        8.80        1.64     22.87 o 
  18  16   3       17.83       32.41      8.40 o 
  19  16   3       46.43       31.82     13.66 o 
  20  16   3       34.67       62.92     18.70 o 
  21  16   3        2.14       -3.62     14.94 o 
   1  17   3      315.12      328.05     16.56 o 
   2  17   3     4865.31     4779.54     57.50 o 
   3  17   3     2253.34     2022.23     48.08 o 
   4  17   3     7520.75     7906.95    105.37 o 
   5  17   3       87.95       87.83     10.89 o 
   6  17   3       27.73       23.30     10.64 o 
   7  17   3        0.02       -6.03     11.23 o 
   8  17   3     1540.05     1501.87     66.66 o 
   9  17   3      625.92      602.10     32.88 o 
  10  17   3     1459.11     1475.81     55.55 o 
  11  17   3       12.25       11.13     12.24 o 
  12  17   3      770.63      732.77     41.97 o 
  13  17   3      389.73      436.56     29.58 o 
  14  17   3      390.63      396.14     32.70 o 
  15  17   3       47.06       62.34     19.76 o 
  16  17   3        0.43       19.42     19.06 o 
  17  17   3        9.77       28.14     17.41 o 
  18  17   3       31.65       28.22     20.46 o 
  19  17   3        1.55       35.20     14.60 o 
  20  17   3       79.35       61.88     19.64 o 
   0  18   3     1351.29     1483.39     47.04 o 
   1  18   3        4.28       -3.88      7.98 o 
   2  18   3      701.71      743.72     28.16 o 
   3  18   3     6510.62     6874.80     92.60 o 
   4  18   3      152.47      170.23     14.63 o 
   5  18   3      239.95      292.65     18.46 o 
   6  18   3       79.10       57.06      9.43 o 
   7  18   3      158.57      152.08     17.34 o 
   8  18   3      259.81      280.06     21.75 o 
   9  18   3       44.98       81.03     14.79 o 
  10  18   3      386.11      403.53     34.86 o 
  11  18   3       97.14       79.36     14.60 o 
  12  18   3      161.21      167.52     27.13 o 
  13  18   3      131.69      139.20     23.05 o 
  14  18   3      204.28      236.09     25.29 o 
  15  18   3      452.60      493.34     34.51 o 
  16  18   3       36.77        4.58     23.35 o 
  17  18   3        0.01       24.93     16.77 o 
  18  18   3        8.89       10.43     12.36 o 
  19  18   3        0.89       24.77     15.30 o 
  20  18   3       82.21       72.19     26.13 o 
   1  19   3       51.94       41.67      9.91 o 
   2  19   3     2109.32     2078.64     46.60 o 
   3  19   3      844.69      807.09     33.48 o 
   4  19   3     5741.75     5902.03    116.31 o 
   5  19   3      993.62      917.95     31.28 o 
   6  19   3      837.47      869.50     32.34 o 
   7  19   3       16.38       28.34     12.96 o 
   8  19   3        1.97       26.25     10.49 o 
   9  19   3      123.86      146.52     21.49 o 
  10  19   3     1124.99     1218.92     48.50 o 
  11  19   3        6.30        7.28     12.37 o 
  12  19   3        0.46       23.56     10.28 o 
  13  19   3       27.01       48.55     15.79 o 
  14  19   3       77.49       46.15     13.49 o 
  15  19   3        0.16       31.09     20.78 o 
  16  19   3       37.74       44.21     15.94 o 
  17  19   3       83.49       82.78     21.40 o 
  18  19   3      177.87      231.95     26.40 o 
  19  19   3       32.59       36.11     13.56 o 
   0  20   3        2.95       16.55      9.48 o 
   1  20   3     1332.76     1317.46     38.24 o 
   2  20   3       65.79       49.31     10.19 o 
   3  20   3        0.79       -7.53      7.53 o 
   4  20   3      348.92      322.96     23.12 o 
   5  20   3      814.35      757.55     35.10 o 
   6  20   3       21.41        4.89      8.31 o 
   7  20   3     4066.60     4606.67     77.36 o 
   8  20   3       37.25       42.40      9.56 o 
   9  20   3      688.14      752.60     41.16 o 
  10  20   3        9.41       23.17     14.91 o 
  11  20   3      226.06      255.01     25.36 o 
  12  20   3      176.91      173.44     25.96 o 
  13  20   3       50.86       54.33     14.61 o 
  14  20   3        3.13       12.10     14.29 o 
  15  20   3      200.33      246.74     28.17 o 
  16  20   3       35.50       42.77     12.96 o 
  17  20   3       20.44       42.11     15.31 o 
  18  20   3       62.80       82.76     18.19 o 
  19  20   3        3.67        5.89     14.10 o 
   1  21   3      531.76      539.70     27.33 o 
   2  21   3     5949.32     6131.33     80.81 o 
   3  21   3     3325.40     3240.13     65.52 o 
   4  21   3     6397.01     6663.07     97.11 o 
   5  21   3      990.69     1034.90     41.11 o 
   6  21   3        0.14       -0.67     10.68 o 
   7  21   3      867.95      830.94     43.43 o 
   8  21   3     1358.56     1402.47     58.59 o 
   9  21   3      409.57      399.22     31.08 o 
  10  21   3       95.29      111.57     18.70 o 
  11  21   3        0.09        3.58     10.62 o 
  12  21   3       49.06       34.34     15.10 o 
  13  21   3       11.85       27.21     15.89 o 
  14  21   3       33.30       45.03     16.14 o 
  15  21   3       42.38       48.67     29.41 o 
  16  21   3      167.28      149.64     23.78 o 
  17  21   3        0.04       28.95     15.36 o 
  18  21   3       29.84        3.26     23.84 o 
   0  22   3      783.35      866.82     47.00 o 
   1  22   3     5098.17     4970.26     66.25 o 
   2  22   3      803.62      789.53     34.65 o 
   3  22   3     2229.61     2193.16     58.83 o 
   4  22   3      639.73      545.47     31.31 o 
   5  22   3     1433.31     1405.47     50.05 o 
   6  22   3      189.34      171.11     18.87 o 
   7  22   3     7596.08     8243.88    154.68 o 
   8  22   3     1497.27     1627.09     72.75 o 
   9  22   3      773.34      785.21     41.83 o 
  10  22   3      343.47      378.60     33.04 o 
  11  22   3     1422.63     1469.77     55.57 o 
  12  22   3      313.78      352.93     30.43 o 
  13  22   3      269.40      346.73     27.43 o 
  14  22   3      169.81      129.62     36.12 o 
  15  22   3      205.56      143.12     22.81 o 
  16  22   3       84.89       80.55     18.59 o 
  17  22   3       28.39       65.35     17.35 o 
  18  22   3       55.47       61.62     17.21 o 
   1  23   3       48.88       22.07      8.99 o 
   2  23   3     3811.90     3621.64     60.01 o 
   3  23   3      479.05      402.20     24.34 o 
   4  23   3     8875.28     9702.18    165.48 o 
   5  23   3      136.42      139.48     15.63 o 
   6  23   3      151.07      175.00     20.87 o 
   7  23   3      541.03      505.95     33.14 o 
   8  23   3     2800.63     2854.71     86.71 o 
   9  23   3      716.62      798.51     43.39 o 
  10  23   3     2435.70     2674.13     94.42 o 
  11  23   3       58.04       29.67     14.94 o 
  12  23   3       72.59       60.78     13.14 o 
  13  23   3      554.10      575.41     27.44 o 
  14  23   3      491.14      555.53     34.90 o 
  15  23   3       60.94       50.22     15.71 o 
  16  23   3      175.88      237.51     34.51 o 
  17  23   3       14.42       37.61     17.04 o 
   0  24   3      770.24      752.11     51.00 o 
   1  24   3      216.50      212.48     18.76 o 
   2  24   3       82.99       50.79     10.58 o 
   3  24   3     1812.12     1729.68     56.88 o 
   4  24   3       50.72       19.94     17.28 o 
   5  24   3        7.90       18.40      9.93 o 
   6  24   3      317.10      363.51     26.78 o 
   7  24   3      776.70      757.15     39.76 o 
   8  24   3      523.66      499.63     32.45 o 
   9  24   3      319.52      303.77     29.31 o 
  10  24   3       26.45       10.61     16.28 o 
  11  24   3        6.77        4.02     14.10 o 
  12  24   3       48.74       62.21     16.54 o 
  13  24   3      959.78      966.31     62.14 o 
  14  24   3       63.20       81.18     20.61 o 
  15  24   3       96.72       85.39     16.59 o 
  16  24   3        0.20        6.24     37.50 o 
  17  24   3        0.03       27.70     21.13 o 
   1  25   3      145.31       98.97     14.02 o 
   2  25   3     1467.33     1478.06     48.69 o 
   3  25   3     1591.68     1548.73     54.00 o 
   4  25   3      829.00      827.41     37.78 o 
   5  25   3      122.89      102.59     15.01 o 
   6  25   3     1176.49     1209.01     52.51 o 
   7  25   3      345.52      391.45     31.68 o 
   8  25   3      271.28      319.55     26.64 o 
   9  25   3       90.55       55.07     13.54 o 
  10  25   3       12.60       28.89     15.58 o 
  11  25   3       64.92       62.12     16.77 o 
  12  25   3     1099.97     1221.22     79.20 o 
  13  25   3       14.89       21.28     19.32 o 
  14  25   3      216.13      231.37     25.76 o 
  15  25   3        0.57        6.43     24.00 o 
  16  25   3       91.58       59.16     17.96 o 
   0  26   3       50.91       38.42     13.18 o 
   1  26   3      364.94      336.90     24.37 o 
   2  26   3       19.43      -10.06     10.06 o 
   3  26   3      221.70      170.11     16.86 o 
   4  26   3      435.74      411.67     26.04 o 
   5  26   3      390.02      406.50     29.57 o 
   6  26   3       43.73       56.57     13.07 o 
   7  26   3     1690.86     1632.19     71.92 o 
   8  26   3       10.14       26.94     10.64 o 
   9  26   3      745.65      769.82     36.52 o 
  10  26   3        0.86       26.51     13.61 o 
  11  26   3        6.46        1.50     20.51 o 
  12  26   3        4.69        6.68     16.15 o 
  13  26   3      373.66      398.54     26.65 o 
  14  26   3        0.67        8.29     14.80 o 
  15  26   3       17.37        0.83     18.51 o 
  16  26   3       29.24       25.55     13.91 o 
   1  27   3        7.81       -6.31      6.31 o 
   2  27   3      737.22      700.02     36.11 o 
   3  27   3        1.70       -6.71      7.33 o 
   4  27   3        6.57       17.52      8.91 o 
   5  27   3        9.06       17.96     10.77 o 
   6  27   3     1154.63     1146.04     47.47 o 
   7  27   3        1.87       -5.39     10.62 o 
   8  27   3      117.97       92.11     24.27 o 
   9  27   3       33.30       29.74     17.00 o 
  10  27   3      250.97      311.86     30.56 o 
  11  27   3      147.30      159.31     23.74 o 
  12  27   3      383.96      360.35     25.90 o 
  13  27   3        5.61       16.96     12.67 o 
  14  27   3       45.11       88.19     17.89 o 
  15  27   3       23.57       34.49     13.06 o 
   0  28   3       55.64       25.42     13.11 o 
   1  28   3       59.01       70.52     11.40 o 
   2  28   3       35.72       28.93     10.55 o 
   3  28   3       85.66       83.51     13.08 o 
   4  28   3      127.61      110.14     17.71 o 
   5  28   3       83.94       65.34     13.82 o 
   6  28   3       20.63       29.76     10.95 o 
   7  28   3       41.93       33.84     11.53 o 
   8  28   3       13.33       26.15     12.99 o 
   9  28   3       32.76       28.55     13.81 o 
  10  28   3      241.61      280.35     31.27 o 
  11  28   3        0.18       23.41     15.59 o 
  12  28   3        9.94       16.32     10.66 o 
  13  28   3      144.49      149.91     23.63 o 
  14  28   3        0.14       30.73     13.26 o 
   1  29   3        8.09        9.16      9.67 o 
   2  29   3      962.78      884.05     41.00 o 
   3  29   3      157.58      165.57     20.68 o 
   4  29   3     1187.63     1253.35     56.49 o 
   5  29   3       26.26       54.21     12.07 o 
   6  29   3       54.72       51.49     13.22 o 
   7  29   3       88.81       92.75     15.54 o 
   8  29   3      237.47      236.96     36.24 o 
   9  29   3      135.56      148.82     23.35 o 
  10  29   3      259.05      272.78     28.59 o 
  11  29   3       10.18       -6.05     12.62 o 
  12  29   3       19.03       29.53     11.13 o 
  13  29   3        0.92      -17.64     17.64 o 
   0  30   3      120.76      120.06     23.68 o 
   1  30   3      195.04      207.89     21.32 o 
   2  30   3       12.39       14.28      7.89 o 
   3  30   3       85.99       80.16     16.01 o 
   4  30   3       15.25       11.15      9.70 o 
   5  30   3       52.27       40.45     10.00 o 
   6  30   3       76.43       84.60     15.45 o 
   7  30   3      136.15      158.15     22.84 o 
   8  30   3       51.73       34.43     16.55 o 
   9  30   3       24.68       46.44     15.41 o 
  10  30   3       33.69       20.33     14.24 o 
  11  30   3       58.33       46.83     21.64 o 
  12  30   3        3.85       22.68     18.59 o 
   1  31   3        7.78       14.08      8.85 o 
   2  31   3       84.95       56.97     11.69 o 
   3  31   3        0.06        0.76     12.14 o 
   4  31   3      104.12       94.46     17.68 o 
   5  31   3       54.42       37.86      7.83 o 
   6  31   3      291.39      262.88     25.54 o 
   7  31   3       13.58       -8.65     17.89 o 
   8  31   3       20.69       18.23     12.39 o 
   9  31   3       76.49       48.87     14.43 o 
  10  31   3       82.61       83.10     17.20 o 
  11  31   3       48.85       32.29     16.19 o 
   0  32   3       66.41       91.48     20.84 o 
   1  32   3      148.59      138.27     18.76 o 
   2  32   3       16.09       -9.60      9.60 o 
   3  32   3      204.19      186.39     20.51 o 
   4  32   3       13.62       18.87     18.02 o 
   5  32   3      334.85      288.43     27.87 o 
   6  32   3       59.56       42.47     13.33 o 
   7  32   3      498.51      536.03     33.39 o 
   8  32   3       69.56       78.71     18.21 o 
   9  32   3       42.28       56.67     14.69 o 
  10  32   3        7.00       24.55     24.20 o 
   1  33   3        0.25       19.50     12.99 o 
   2  33   3     1316.14     1237.47     68.71 o 
   3  33   3        4.19       -5.16     12.41 o 
   4  33   3      297.79      307.10     29.59 o 
   5  33   3        2.98       15.14     12.93 o 
   6  33   3       98.29       82.25     17.84 o 
   7  33   3        4.73       25.93     10.28 o 
   8  33   3      103.59       95.30     18.66 o 
   0  34   3       88.36      110.00     39.51 o 
   1  34   3       45.13       42.42     25.31 o 
   2  34   3       31.65       58.50     13.46 o 
   3  34   3       52.42       59.60     12.68 o 
   4  34   3        0.04       21.76     10.90 o 
   5  34   3       35.41       36.20     15.11 o 
   6  34   3       29.73       47.53     13.89 o 
   1  35   3        0.50       13.87     20.46 o 
   2  35   3      100.37      107.28     24.88 o 
   3  35   3       23.21       29.41     15.08 o 
   0   0   4      771.33      657.91     42.03 o 
   1   0   4       35.92       25.88      6.55 o 
   2   0   4    52416.82    49786.99    712.77 o 
   3   0   4    17299.60    16763.64    206.54 o 
   4   0   4     4710.35     4970.88     69.68 o 
   5   0   4     3658.07     3340.80     53.34 o 
   6   0   4    30500.15    31182.43    495.79 o 
   7   0   4       24.58       23.92     12.78 o 
   8   0   4       73.29       56.30     10.95 o 
   9   0   4      381.52      537.20     32.39 o 
  10   0   4        8.00       -9.77      9.77 o 
  11   0   4     1219.40     1162.56     40.10 o 
  12   0   4     5131.39     5160.00    149.75 o 
  13   0   4      825.09      691.32     43.64 o 
  14   0   4     5081.74     5291.20    149.89 o 
  15   0   4      444.77      458.52     38.60 o 
  16   0   4       42.01       55.03     14.58 o 
  17   0   4      490.15      394.87     38.08 o 
  18   0   4     1137.26     1011.33     51.34 o 
  19   0   4     1911.74     1779.76     92.17 o 
  20   0   4      914.77      921.66     57.61 o 
  21   0   4       51.16       36.36     13.96 o 
  22   0   4      178.20      142.70     45.44 o 
  23   0   4       31.00       47.34     27.00 o 
   1   1   4    12425.39    11170.78     92.63 o 
   2   1   4     1280.67     1210.21     27.32 o 
   3   1   4     8264.95     9554.21     95.36 o 
   4   1   4      199.99      174.96     13.27 o 
   5   1   4     4451.00     4476.43     52.01 o 
   6   1   4        2.15        2.02      4.91 o 
   7   1   4     2285.56     2390.30     32.29 o 
   8   1   4      942.14     1005.08     19.29 o 
   9   1   4     1009.49     1044.46     25.20 o 
  10   1   4      415.27      414.77     18.19 o 
  11   1   4       71.50       60.90      9.81 o 
  12   1   4     1006.29      956.56     28.74 o 
  13   1   4        0.03       -3.94     10.40 o 
  14   1   4       14.11       54.79     10.95 o 
  15   1   4       98.56       58.14     10.85 o 
  16   1   4        9.00       20.76     10.31 o 
  17   1   4       14.57       14.03      7.65 o 
  18   1   4      194.25      208.21     21.65 o 
  19   1   4      440.81      333.94     26.34 o 
  20   1   4      395.06      441.87     21.92 o 
  21   1   4        4.12       13.89     13.65 o 
  22   1   4       28.93       25.01     17.39 o 
  23   1   4       25.33       21.52     17.83 o 
   0   2   4    97607.91    90310.69   1161.89 o 
   1   2   4      605.39      607.14     25.59 o 
   2   2   4    81438.76    76766.14    308.65 o 
   3   2   4     8872.11     8702.38     93.28 o 
   4   2   4     3252.67     2832.81     37.21 o 
   5   2   4     3558.10     3232.78     42.35 o 
   6   2   4     4221.18     3902.03     36.08 o 
   7   2   4      351.22      324.79     15.21 o 
   8   2   4      914.38      798.76     17.80 o 
   9   2   4       10.31       -6.36      6.69 o 
  10   2   4      224.94      328.64     17.69 o 
  11   2   4      212.75      203.95     14.18 o 
  12   2   4      461.80      488.41     21.11 o 
  13   2   4       23.04       -6.43     11.27 o 
  14   2   4      886.13      926.58     33.96 o 
  15   2   4        0.65       -7.09      7.09 o 
  16   2   4     1615.87     1649.14     53.20 o 
  17   2   4       37.14       29.00     12.17 o 
  18   2   4       98.05       79.04     14.54 o 
  19   2   4        8.53       25.30     12.45 o 
  20   2   4      477.82      540.73     31.84 o 
  21   2   4        4.57       10.12     16.03 o 
  22   2   4      175.19      166.30     28.86 o 
  23   2   4        0.52       28.89     21.00 o 
   1   3   4     9796.63     9463.91    104.77 o 
   2   3   4       24.11       22.91      4.47 o 
   3   3   4      939.59      860.20     24.18 o 
   4   3   4      524.22      523.21     21.74 o 
   5   3   4     2309.52     2364.42     31.69 o 
   6   3   4     2070.15     2062.21     34.94 o 
   7   3   4      316.59      312.51     13.92 o 
   8   3   4        0.02       -9.21      9.21 o 
   9   3   4     1708.82     1785.55     38.64 o 
  10   3   4      131.47      118.12     12.04 o 
  11   3   4      144.71       90.14     12.81 o 
  12   3   4      379.24      358.68     18.51 o 
  13   3   4     5614.96     5961.23     68.51 o 
  14   3   4      117.91       91.49     14.07 o 
  15   3   4     1335.86     1308.64     55.04 o 
  16   3   4      132.12      107.15     12.47 o 
  17   3   4     1158.14     1078.19     45.32 o 
  18   3   4       39.13       30.68      9.72 o 
  19   3   4     1554.28     1406.41     61.96 o 
  20   3   4        5.62       14.27     13.43 o 
  21   3   4       23.22       34.89     12.91 o 
  22   3   4        6.98       43.09     12.21 o 
  23   3   4      171.70      171.05     36.40 o 
   0   4   4    68232.63    65231.49    441.67 o 
   1   4   4      213.36      195.79     14.57 o 
   2   4   4    18398.49    18025.13    196.47 o 
   3   4   4      464.19      474.46     19.53 o 
   4   4   4      708.65      743.57     26.46 o 
   5   4   4     1175.60     1134.90     27.67 o 
   6   4   4    26514.55    27962.25    395.93 o 
   7   4   4     6083.88     5806.89     57.60 o 
   8   4   4      207.13      195.70     13.72 o 
   9   4   4       81.13       78.07      9.67 o 
  10   4   4     2005.11     2246.05     53.29 o 
  11   4   4      282.09      268.72     14.71 o 
  12   4   4        4.56       18.85      7.81 o 
  13   4   4      649.40      492.83     67.48 o 
  14   4   4       63.05       35.82     12.93 o 
  15   4   4       87.60       87.57     13.97 o 
  16   4   4      197.52      207.67     21.01 o 
  17   4   4      342.83      275.09     22.29 o 
  18   4   4        8.27        9.11     11.43 o 
  19   4   4      215.59      256.62     25.65 o 
  20   4   4        1.11       24.12     11.41 o 
  21   4   4       26.83       25.09     13.97 o 
  22   4   4       26.77       26.92     12.76 o 
  23   4   4       12.37       22.35     18.12 o 
   1   5   4    25001.43    23941.60    291.17 o 
   2   5   4     2646.00     2427.26     32.53 o 
   3   5   4     8888.05     9754.36    119.13 o 
   4   5   4     1440.37     1482.45     34.94 o 
   5   5   4     6334.12     6026.16     72.67 o 
   6   5   4       12.36       24.96      7.38 o 
   7   5   4    11622.67    11745.24    165.38 o 
   8   5   4     1853.82     1851.95     34.81 o 
   9   5   4     5628.01     5927.86     89.85 o 
  10   5   4      412.92      367.11     16.85 o 
  11   5   4      322.75      363.16     17.82 o 
  12   5   4      351.77      345.59     20.27 o 
  13   5   4     1263.03     1260.37     35.75 o 
  14   5   4       53.50       58.26      9.62 o 
  15   5   4      158.40      201.46     17.75 o 
  16   5   4        0.22       12.49     15.22 o 
  17   5   4      129.43      144.49     18.24 o 
  18   5   4       43.95       36.40      9.32 o 
  19   5   4        4.99       -0.49     11.86 o 
  20   5   4      245.79      308.15     25.90 o 
  21   5   4       23.63       26.45     11.37 o 
  22   5   4      136.17      102.83     20.95 o 
  23   5   4        3.75       26.77     13.20 o 
   0   6   4    17131.58    16061.14    148.30 o 
   1   6   4      862.42      786.96     24.25 o 
   2   6   4     3730.24     3522.73     39.62 o 
   3   6   4      571.89      520.96     21.05 o 
   4   6   4     3251.81     3319.24     45.59 o 
   5   6   4     4070.94     3608.02     53.61 o 
   6   6   4     5354.51     5084.76     76.86 o 
   7   6   4      302.69      310.44     14.98 o 
   8   6   4       90.58      213.03     14.30 o 
   9   6   4      145.48      182.49     13.07 o 
  10   6   4      131.12      107.83     11.73 o 
  11   6   4      378.77      345.90     18.06 o 
  12   6   4     1238.40     1121.75     34.44 o 
  13   6   4       36.10       51.13      9.97 o 
  14   6   4     1093.86     1098.72     45.20 o 
  15   6   4       86.26       62.31     11.27 o 
  16   6   4      151.29      123.63     15.85 o 
  17   6   4        3.23       12.15      9.03 o 
  18   6   4       82.49       37.39     19.21 o 
  19   6   4       73.91       89.42     15.67 o 
  20   6   4      677.19      668.56     43.80 o 
  21   6   4        5.57       13.51     11.37 o 
  22   6   4        5.91       15.96      8.45 o 
  23   6   4        6.17        8.18     16.32 o 
   1   7   4     6623.15     6279.23     75.60 o 
   2   7   4       25.26       24.87      5.21 o 
   3   7   4     4361.99     3524.87     50.59 o 
   4   7   4      266.74      311.19     17.84 o 
   5   7   4      858.87      779.12     28.91 o 
   6   7   4      983.48      880.14     24.91 o 
   7   7   4     5101.61     4986.39     75.69 o 
   8   7   4       64.24       48.49      7.09 o 
   9   7   4      189.42      169.58     12.62 o 
  10   7   4       47.94       32.86      7.30 o 
  11   7   4       28.21       15.32      8.19 o 
  12   7   4        5.62       32.02      7.94 o 
  13   7   4        2.21        9.32     12.43 o 
  14   7   4      408.08      464.94     28.29 o 
  15   7   4      535.55      548.69     32.46 o 
  16   7   4      106.62       98.31     15.54 o 
  17   7   4       20.17       12.89     14.09 o 
  18   7   4        6.39        6.27     10.66 o 
  19   7   4      225.43      223.19     28.28 o 
  20   7   4       56.87       51.22     11.65 o 
  21   7   4      219.39      217.35     23.89 o 
  22   7   4       10.88        7.64     13.77 o 
   0   8   4    38125.64    40407.07    601.74 o 
   1   8   4     1541.77     1647.81     30.56 o 
   2   8   4      942.16      777.18     27.43 o 
   3   8   4       53.23       11.02     10.72 o 
   4   8   4     2297.05     1894.75     27.49 o 
   5   8   4      378.96      253.07     12.53 o 
   6   8   4      245.06      419.50     19.08 o 
   7   8   4     2498.53     2348.58     45.42 o 
   8   8   4     9767.60     9504.18    125.73 o 
   9   8   4      694.52      691.24     21.14 o 
  10   8   4      170.05      265.69     16.56 o 
  11   8   4        4.62       19.21      7.02 o 
  12   8   4     1777.65     1778.32     50.87 o 
  13   8   4       27.16       22.13     10.81 o 
  14   8   4      507.84      594.75     35.20 o 
  15   8   4      180.42      198.36     19.69 o 
  16   8   4      425.95      406.96     28.82 o 
  17   8   4      197.48      201.12     21.87 o 
  18   8   4      220.99      275.08     25.18 o 
  19   8   4        5.70       -2.38     10.69 o 
  20   8   4      201.59      172.45     23.04 o 
  21   8   4        2.65       18.48      9.52 o 
  22   8   4       29.59       37.87     17.01 o 
   1   9   4    17696.27    17691.86    179.49 o 
   2   9   4      862.61      829.29     26.21 o 
   3   9   4      155.09      118.49      9.66 o 
   4   9   4       30.48        8.94      6.23 o 
   5   9   4       45.48        9.60      8.34 o 
   6   9   4        8.05       66.10     25.11 o 
   7   9   4       53.95       64.79     11.77 o 
   8   9   4      370.35      358.46     17.20 o 
   9   9   4       62.81       42.99     12.85 o 
  10   9   4       77.43      111.02     14.93 o 
  11   9   4      673.86      732.39     39.11 o 
  12   9   4       62.94       51.28     13.25 o 
  13   9   4     3283.83     3391.35     83.42 o 
  14   9   4        0.12       22.50      7.41 o 
  15   9   4      129.92       96.82     15.73 o 
  16   9   4      281.49      338.90     27.13 o 
  17   9   4      709.01      686.53     52.20 o 
  18   9   4       23.27       54.24     13.86 o 
  19   9   4      150.52      157.38     26.16 o 
  20   9   4        0.46       -1.19     13.29 o 
  21   9   4        8.83       44.32     16.02 o 
  22   9   4        6.35       48.47     19.08 o 
   0  10   4    96936.00    99977.04   1366.22 o 
   1  10   4     8784.13     8989.77    100.69 o 
   2  10   4    12547.50    12477.13    144.20 o 
   3  10   4      339.91      366.64     17.08 o 
   4  10   4    10917.25    11195.09    107.52 o 
   5  10   4     6046.29     6457.60     67.59 o 
   6  10   4    63102.82    69024.72    963.05 o 
   7  10   4     6993.19     7077.52     97.77 o 
   8  10   4     5244.01     5529.88     68.54 o 
   9  10   4      395.77      390.37     22.01 o 
  10  10   4      901.69     1175.43     36.58 o 
  11  10   4      330.69      352.64     21.65 o 
  12  10   4     5442.60     5752.10    125.28 o 
  13  10   4     1191.79     1223.69     55.68 o 
  14  10   4      819.59      869.42     42.28 o 
  15  10   4      290.71      331.06     26.03 o 
  16  10   4      425.00      416.19     31.12 o 
  17  10   4       13.93       33.44     13.10 o 
  18  10   4      541.98      589.76     42.11 o 
  19  10   4       21.87       44.72     12.10 o 
  20  10   4      146.79      172.03     28.09 o 
  21  10   4       23.41       18.54     14.75 o 
  22  10   4       59.08       38.46     11.15 o 
   1  11   4    11036.31    11403.51    188.62 o 
   2  11   4     2109.83     2027.15     42.35 o 
   3  11   4        0.09       -6.41      6.41 o 
   4  11   4      854.72      981.55     24.42 o 
   5  11   4    12927.67    14449.44    175.71 o 
   6  11   4      118.10      192.79     23.16 o 
   7  11   4     1432.05     1456.29     38.44 o 
   8  11   4       53.22       62.47      9.09 o 
   9  11   4      473.35      524.10     24.00 o 
  10  11   4        3.90       -9.59     12.42 o 
  11  11   4      325.11      387.46     24.41 o 
  12  11   4      377.87      468.83     28.46 o 
  13  11   4       35.53       34.15     18.47 o 
  14  11   4      425.19      457.68     30.46 o 
  15  11   4       17.32       -2.99     17.32 o 
  16  11   4       85.86       68.25     18.27 o 
  17  11   4       69.10       57.83     13.43 o 
  18  11   4       18.09       38.56     13.04 o 
  19  11   4       36.81       36.76     10.42 o 
  20  11   4        0.27        1.58     16.90 o 
  21  11   4        0.05        4.40     15.46 o 
  22  11   4        4.86      -14.80     14.80 o 
   0  12   4    16089.87    17738.94    321.89 o 
   1  12   4     2661.26     2864.43     47.31 o 
   2  12   4     2889.42     2762.35     38.93 o 
   3  12   4       16.85       -1.52     10.31 o 
   4  12   4     1126.61     1266.52     31.87 o 
   5  12   4       26.26        9.16      7.35 o 
   6  12   4     1819.59     1679.99     27.89 o 
   7  12   4      261.73      208.29     17.08 o 
   8  12   4      176.54      133.69     15.70 o 
   9  12   4      433.37      444.67     22.06 o 
  10  12   4      159.49      117.55     16.33 o 
  11  12   4      149.17      176.73     17.88 o 
  12  12   4      876.89     1055.12     38.77 o 
  13  12   4        3.79        9.81     16.07 o 
  14  12   4      157.57      168.69     20.83 o 
  15  12   4      191.44      218.85     24.76 o 
  16  12   4      144.15      132.41     19.73 o 
  17  12   4        3.89       23.22     12.36 o 
  18  12   4      129.23       93.77     16.81 o 
  19  12   4       10.72       17.16     11.16 o 
  20  12   4        0.21       17.83     22.28 o 
  21  12   4       34.54       35.28     13.52 o 
   1  13   4     3870.46     4321.13     74.97 o 
   2  13   4     2416.28     2470.59     45.11 o 
   3  13   4    10838.45    10491.16    125.74 o 
   4  13   4      554.77      497.26     22.10 o 
   5  13   4     1117.64     1131.87     37.89 o 
   6  13   4       15.07       15.69      7.53 o 
   7  13   4      537.94      525.95     23.30 o 
   8  13   4      604.31      586.44     26.21 o 
   9  13   4       64.66       53.45     11.30 o 
  10  13   4      115.96       96.87     13.25 o 
  11  13   4      496.47      470.07     33.32 o 
  12  13   4       40.68       36.28     11.81 o 
  13  13   4      240.74      287.82     25.73 o 
  14  13   4      106.73       97.62     17.17 o 
  15  13   4      212.56      277.27     26.78 o 
  16  13   4      147.43      137.02     20.03 o 
  17  13   4       15.81       27.97     17.02 o 
  18  13   4        4.03       19.14     19.27 o 
  19  13   4       51.07       38.42     16.23 o 
  20  13   4       28.82       16.57     12.84 o 
  21  13   4        2.04        5.97     19.01 o 
   0  14   4    20912.43    25211.22    627.21 o 
   1  14   4     1862.24     1914.82     38.93 o 
   2  14   4      738.65      826.76     23.95 o 
   3  14   4     1694.07     1835.02     29.50 o 
   4  14   4    19380.18    21844.18    284.81 o 
   5  14   4     2016.02     1947.64     40.95 o 
   6  14   4     1548.38     1684.58     45.30 o 
   7  14   4       97.44       84.71     13.28 o 
   8  14   4     1067.23     1128.82     33.81 o 
   9  14   4       48.67       43.44      9.26 o 
  10  14   4      651.35      736.49     36.90 o 
  11  14   4       93.61      104.81     15.46 o 
  12  14   4      181.60      220.93     23.42 o 
  13  14   4        0.01        3.57     13.34 o 
  14  14   4        1.29      -11.23     11.23 o 
  15  14   4       69.81       42.97     13.99 o 
  16  14   4       57.48       45.70     18.29 o 
  17  14   4        7.49        4.11     14.51 o 
  18  14   4        9.37        7.15     12.80 o 
  19  14   4        1.19       22.39     12.43 o 
  20  14   4       91.43      102.40     18.80 o 
  21  14   4        0.82       12.50     16.15 o 
   1  15   4      375.15      451.08     20.90 o 
   2  15   4      115.36       78.31     10.80 o 
   3  15   4     2595.17     2485.13     42.15 o 
   4  15   4        1.17      -12.20     12.20 o 
   5  15   4     1278.09     1287.70     28.52 o 
   6  15   4      939.48      989.94     32.28 o 
   7  15   4     3413.61     3724.59     77.53 o 
   8  15   4       10.20       12.92     12.93 o 
   9  15   4      907.95      886.46     31.71 o 
  10  15   4       14.84       20.07      9.33 o 
  11  15   4      219.60      276.02     22.80 o 
  12  15   4      227.83      247.43     24.32 o 
  13  15   4      822.23      790.79     43.81 o 
  14  15   4       20.10       20.47     14.24 o 
  15  15   4      233.68      239.22     23.86 o 
  16  15   4        5.22       38.71     13.19 o 
  17  15   4       14.15       23.52     15.53 o 
  18  15   4        3.56        1.46      9.67 o 
  19  15   4        2.26        4.07      9.70 o 
  20  15   4        0.59        8.95     13.37 o 
  21  15   4       17.45       36.75     14.42 o 
   0  16   4     9530.44     9185.69    206.73 o 
   1  16   4     2173.87     2106.85     39.98 o 
   2  16   4     3899.19     3907.63     58.07 o 
   3  16   4       88.11      124.66     11.05 o 
   4  16   4     1349.67     1122.42     29.52 o 
   5  16   4      233.77      211.00     15.12 o 
   6  16   4     3373.89     3672.86     51.40 o 
   7  16   4       58.07       80.66     13.69 o 
   8  16   4      735.46      784.01     34.92 o 
   9  16   4      711.31      738.55     38.17 o 
  10  16   4      959.90     1079.01     58.40 o 
  11  16   4       66.65       56.82     12.95 o 
  12  16   4     2138.55     2298.93     72.22 o 
  13  16   4      796.18      841.28     44.64 o 
  14  16   4      514.25      527.19     31.71 o 
  15  16   4        4.16       14.35     13.12 o 
  16  16   4       68.57       46.44     13.05 o 
  17  16   4       11.62       27.67     20.59 o 
  18  16   4      178.89      215.73     28.64 o 
  19  16   4       25.93       45.75     14.74 o 
  20  16   4       63.44       28.23     19.66 o 
   1  17   4     2161.43     1967.93     47.10 o 
   2  17   4      971.55      849.74     28.23 o 
   3  17   4     1736.60     1793.95     40.60 o 
   4  17   4      246.11      252.59     14.25 o 
   5  17   4      137.79      109.55     13.67 o 
   6  17   4        0.50       -7.23      7.23 o 
   7  17   4       90.18       81.73     12.01 o 
   8  17   4       16.93       -0.56      7.58 o 
   9  17   4     1602.88     1720.38     59.66 o 
  10  17   4      759.92      748.59     41.34 o 
  11  17   4       95.30       83.67     15.59 o 
  12  17   4      109.49      112.29     21.16 o 
  13  17   4      249.37      277.15     26.87 o 
  14  17   4      206.38      166.74     22.57 o 
  15  17   4       29.81       14.69     16.02 o 
  16  17   4        7.13       19.16     15.15 o 
  17  17   4       82.43       65.66     23.79 o 
  18  17   4       75.54       63.36     15.34 o 
  19  17   4       10.28       34.40     14.50 o 
  20  17   4       11.30       19.03     16.52 o 
   0  18   4    20114.78    20491.65    573.33 o 
   1  18   4     4055.60     4101.71     73.26 o 
   2  18   4      790.37      790.04     27.78 o 
   3  18   4      130.94      130.09     13.86 o 
   4  18   4     1019.60      932.69     30.41 o 
   5  18   4      689.34      677.15     31.41 o 
   6  18   4     1463.11     1299.40     43.05 o 
   7  18   4      969.71      884.84     38.81 o 
   8  18   4      199.21      178.26     21.17 o 
   9  18   4       99.92       83.58     14.23 o 
  10  18   4      123.13       91.00     14.30 o 
  11  18   4      103.52       86.01     14.83 o 
  12  18   4      225.07      217.54     28.38 o 
  13  18   4      213.13      335.94     31.36 o 
  14  18   4      965.52     1037.52     43.19 o 
  15  18   4       83.27       52.81     14.57 o 
  16  18   4       14.98       28.55     16.25 o 
  17  18   4       27.28       11.19     15.52 o 
  18  18   4       26.52       29.82     25.35 o 
  19  18   4        4.96       32.36     14.23 o 
  20  18   4        0.31       53.99     20.25 o 
   1  19   4     1222.45     1196.98     35.83 o 
   2  19   4      183.62      164.29     12.43 o 
   3  19   4     2000.77     1972.40     44.45 o 
   4  19   4     1105.92     1016.12     30.97 o 
   5  19   4       34.69        9.18      9.80 o 
   6  19   4      209.56      190.26     20.75 o 
   7  19   4       16.46       18.85     15.09 o 
   8  19   4      132.46      148.70     18.86 o 
   9  19   4       50.30       64.23     12.74 o 
  10  19   4        2.66       -2.10     13.93 o 
  11  19   4       34.33       27.83     13.58 o 
  12  19   4        7.38       26.61     16.82 o 
  13  19   4      834.00      949.64     41.47 o 
  14  19   4      100.39      113.35     20.42 o 
  15  19   4        2.05       37.54     14.55 o 
  16  19   4        2.52       38.97     12.46 o 
  17  19   4       44.55       42.74     16.13 o 
  18  19   4        1.05       27.88     17.72 o 
  19  19   4      251.26      225.99     30.36 o 
   0  20   4     3317.65     3138.88     98.50 o 
   1  20   4      477.98      409.35     22.46 o 
   2  20   4      446.57      379.63     20.84 o 
   3  20   4       43.37       21.63      8.29 o 
   4  20   4        2.97       -8.05      8.05 o 
   5  20   4      594.50      580.68     29.38 o 
   6  20   4     1517.94     1604.91     59.35 o 
   7  20   4     1072.50     1027.04     45.23 o 
   8  20   4     2388.10     2550.02     78.84 o 
   9  20   4       76.45       72.30     13.44 o 
  10  20   4       11.33       11.82      9.56 o 
  11  20   4      314.29      276.56     29.20 o 
  12  20   4     1251.58     1318.52     54.41 o 
  13  20   4      303.79      394.97     32.48 o 
  14  20   4      217.27      256.51     29.28 o 
  15  20   4        6.65       -1.67     14.49 o 
  16  20   4       38.48       52.28     17.57 o 
  17  20   4       72.92      119.70     20.81 o 
  18  20   4       27.72       31.19     17.87 o 
  19  20   4       44.51       48.44     18.46 o 
   1  21   4       24.21       36.65      9.92 o 
   2  21   4      683.00      679.87     30.33 o 
   3  21   4        2.16        3.62      7.58 o 
   4  21   4     1110.07     1026.81     40.49 o 
   5  21   4     1458.26     1407.90     46.13 o 
   6  21   4      287.02      295.07     23.72 o 
   7  21   4      239.62      229.81     22.90 o 
   8  21   4       39.39       21.88     17.90 o 
   9  21   4      153.66      108.12     18.42 o 
  10  21   4      207.78      188.93     22.31 o 
  11  21   4      814.38      819.73     51.83 o 
  12  21   4      132.39      115.33     20.39 o 
  13  21   4      276.39      305.35     28.50 o 
  14  21   4       43.79       22.79     17.75 o 
  15  21   4      173.72      150.93     24.44 o 
  16  21   4      115.20      113.08     22.97 o 
  17  21   4      210.96      208.31     28.34 o 
  18  21   4      180.96      178.15     28.76 o 
   0  22   4     4732.39     5175.06    131.28 o 
   1  22   4     2490.49     2586.11     55.24 o 
   2  22   4     1400.96     1384.40     51.36 o 
   3  22   4       28.86       21.05      7.97 o 
   4  22   4     3200.23     3281.17     53.45 o 
   5  22   4      489.12      421.66     26.88 o 
   6  22   4      811.08      858.70     42.28 o 
   7  22   4      428.77      350.24     41.22 o 
   8  22   4      646.27      666.41     38.10 o 
   9  22   4      192.62      147.65     20.33 o 
  10  22   4      148.57      162.41     20.75 o 
  11  22   4       40.93       40.21     11.76 o 
  12  22   4      219.90      245.56     25.77 o 
  13  22   4       31.55       27.52     14.62 o 
  14  22   4       87.69       46.47     13.20 o 
  15  22   4        6.85       -5.36     20.61 o 
  16  22   4        0.09        9.77     13.09 o 
  17  22   4       14.29       46.73     23.85 o 
  18  22   4        2.01       11.41     19.12 o 
   1  23   4     4233.41     4342.20     68.87 o 
   2  23   4     1221.06     1188.29     42.09 o 
   3  23   4     1767.97     1762.48     51.36 o 
   4  23   4       13.17        6.56      7.33 o 
   5  23   4     3089.29     3115.09     69.59 o 
   6  23   4      896.24      913.21     42.37 o 
   7  23   4     3280.88     3406.20     77.74 o 
   8  23   4      415.40      447.57     29.86 o 
   9  23   4       82.60       71.82     14.28 o 
  10  23   4      109.90      137.29     20.16 o 
  11  23   4     1792.21     1768.33     67.71 o 
  12  23   4      210.74      210.30     27.02 o 
  13  23   4      140.18      139.28     22.54 o 
  14  23   4       21.26       17.32     26.55 o 
  15  23   4      118.20       38.76     19.41 o 
  16  23   4       20.89       61.52     14.82 o 
  17  23   4      205.81      238.09     30.82 o 
   0  24   4     1705.63     1841.12     88.18 o 
   1  24   4      366.85      304.05     22.91 o 
   2  24   4       96.68       86.28     12.25 o 
   3  24   4       86.19       46.46      9.44 o 
   4  24   4      227.52      196.47     18.53 o 
   5  24   4      390.41      382.42     28.27 o 
   6  24   4      385.53      424.87     29.29 o 
   7  24   4      498.33      504.67     33.61 o 
   8  24   4     1221.93     1217.44     48.44 o 
   9  24   4       45.42       53.37     14.86 o 
  10  24   4      247.96      276.88     27.07 o 
  11  24   4      276.04      251.71     30.88 o 
  12  24   4      445.03      531.67     26.07 o 
  13  24   4      338.89      375.13     28.22 o 
  14  24   4      437.44      489.88     28.82 o 
  15  24   4       73.41       80.93     17.18 o 
  16  24   4        4.17       14.99     17.12 o 
  17  24   4       36.08       25.20     15.95 o 
   1  25   4     1881.19     1731.18     49.89 o 
   2  25   4      701.67      608.72     31.53 o 
   3  25   4     4021.75     3844.56     67.76 o 
   4  25   4      269.35      260.88     21.87 o 
   5  25   4       95.04       65.77     16.71 o 
   6  25   4       91.81       58.92     11.50 o 
   7  25   4     1041.41     1019.21     46.47 o 
   8  25   4       97.66       87.63     16.59 o 
   9  25   4        3.52       -5.75     17.45 o 
  10  25   4       63.00       63.47     13.66 o 
  11  25   4       78.58       86.83     17.41 o 
  12  25   4        8.35       -0.34     14.05 o 
  13  25   4      177.12      118.86     22.96 o 
  14  25   4      161.24      208.30     25.71 o 
  15  25   4       14.20       18.57     15.72 o 
  16  25   4        0.50        2.06     14.48 o 
   0  26   4     3216.70     3586.58    132.28 o 
   1  26   4       25.15       18.87      8.55 o 
   2  26   4      271.73      268.91     21.69 o 
   3  26   4      160.72      131.57     17.84 o 
   4  26   4       61.72       73.97     12.57 o 
   5  26   4       13.04       29.61     11.57 o 
   6  26   4      775.20      791.68     38.93 o 
   7  26   4       50.94       49.01     13.12 o 
   8  26   4     3159.87     3389.82    152.09 o 
   9  26   4       46.61       25.28     11.37 o 
  10  26   4       86.26       62.73     15.37 o 
  11  26   4       26.15       31.84     12.25 o 
  12  26   4      924.62      916.71     43.10 o 
  13  26   4      133.60      158.10     20.76 o 
  14  26   4      184.59      211.45     32.84 o 
  15  26   4       37.25       39.06     13.25 o 
   1  27   4        7.57        5.33      9.42 o 
   2  27   4        8.13       -4.51      5.86 o 
   3  27   4       34.92       28.58      9.56 o 
   4  27   4       44.70       30.91      9.93 o 
   5  27   4      176.59      218.33     27.16 o 
   6  27   4        3.59       11.16     11.95 o 
   7  27   4      511.79      484.18     31.19 o 
   8  27   4       14.71       -6.87     12.70 o 
   9  27   4       42.99       10.61     15.06 o 
  10  27   4        3.46        5.62     11.59 o 
  11  27   4      133.91      149.04     22.97 o 
  12  27   4        8.45       20.86     15.44 o 
  13  27   4      201.67      189.19     29.25 o 
  14  27   4       39.33       10.02     27.47 o 
  15  27   4       18.78       10.76     33.38 o 
   0  28   4      492.90      399.59     36.67 o 
   1  28   4      128.00      112.91     14.46 o 
   2  28   4       28.59       21.11      9.13 o 
   3  28   4        3.57       -9.13     12.40 o 
   4  28   4        2.98       -7.62      8.92 o 
   5  28   4        0.86        5.35     12.48 o 
   6  28   4       20.37       25.28     15.48 o 
   7  28   4       16.24       -1.13     16.80 o 
   8  28   4      155.07      157.79     20.58 o 
   9  28   4       29.88       20.23     17.44 o 
  10  28   4       78.89       86.67     17.29 o 
  11  28   4        1.27       -4.62     13.23 o 
  12  28   4        1.57      -13.54     13.54 o 
  13  28   4        9.61       22.66     15.07 o 
  14  28   4      104.75      141.91     25.10 o 
   1  29   4       28.02       26.62      8.25 o 
   2  29   4       12.65        1.83      8.77 o 
   3  29   4      103.12       79.45     16.89 o 
   4  29   4      111.91      126.36     19.97 o 
   5  29   4        0.94       11.83     12.01 o 
   6  29   4        1.78       17.68     19.55 o 
   7  29   4       36.23       28.72     13.26 o 
   8  29   4       61.96       28.34     12.75 o 
   9  29   4        0.08       15.84     15.42 o 
  10  29   4      124.58       91.06     16.48 o 
  11  29   4       37.15       34.11     12.06 o 
  12  29   4        8.68        5.07     21.69 o 
  13  29   4        1.70       38.56     14.52 o 
   0  30   4      309.40      226.46     26.49 o 
   1  30   4      109.46       76.26     12.26 o 
   2  30   4       57.10       51.80      9.91 o 
   3  30   4       22.60       39.81     13.49 o 
   4  30   4      323.75      303.68     31.19 o 
   5  30   4       62.05       65.32     13.54 o 
   6  30   4       34.40       36.91     12.03 o 
   7  30   4        0.03        5.48     22.09 o 
   8  30   4        0.76        1.99     26.48 o 
   9  30   4       30.70       32.71     12.62 o 
  10  30   4      164.50      175.34     24.48 o 
  11  30   4        0.14       24.13     13.99 o 
  12  30   4      148.18      223.77     21.85 o 
   1  31   4        9.29       32.96     11.76 o 
   2  31   4        6.23       17.94     16.12 o 
   3  31   4       29.41       22.45     10.49 o 
   4  31   4       60.33       33.73     11.60 o 
   5  31   4       21.13        7.01     10.35 o 
   6  31   4        9.08       29.88     10.54 o 
   7  31   4       29.89       14.01     20.59 o 
   8  31   4       54.29       85.44     18.28 o 
   9  31   4        7.70       22.02     16.47 o 
  10  31   4       15.35       17.04     14.98 o 
  11  31   4       59.94       57.50     22.70 o 
   0  32   4      190.95      132.28     24.97 o 
   1  32   4       41.18       15.98     12.29 o 
   2  32   4       69.53      105.38     14.38 o 
   3  32   4        0.25       24.93     13.64 o 
   4  32   4       52.46       25.56     14.20 o 
   5  32   4       16.76       26.93     21.25 o 
   6  32   4      167.04      178.74     25.47 o 
   7  32   4        0.45        8.01     15.37 o 
   8  32   4       48.05       28.42     13.90 o 
   9  32   4       17.30       25.12     22.98 o 
   1  33   4      152.59      121.00     19.95 o 
   2  33   4       19.95       10.76     11.16 o 
   3  33   4      211.96      184.52     23.73 o 
   4  33   4        8.19       25.83     13.72 o 
   5  33   4        6.15       -6.91      9.74 o 
   6  33   4       19.08       33.30     12.49 o 
   7  33   4       65.74       53.51     13.54 o 
   8  33   4        0.27       14.54     13.07 o 
   0  34   4      383.06      470.99     53.28 o 
   1  34   4       72.96       56.38     15.41 o 
   2  34   4      273.77      324.61     39.05 o 
   3  34   4        5.88       12.38      9.23 o 
   4  34   4        1.02       22.20      9.91 o 
   5  34   4        6.24        5.34     16.06 o 
   6  34   4      728.65      861.43     70.58 o 
   1  35   4      192.92      136.13     25.88 o 
   2  35   4       31.10       34.35     13.66 o 
   1   1   5      593.83      572.06     21.40 o 
   2   1   5    36895.32    35935.76    349.49 o 
   3   1   5     7270.19     6775.24     59.88 o 
   4   1   5    13242.71    13640.62    136.06 o 
   5   1   5        0.38       -4.45      4.45 o 
   6   1   5     6726.93     6595.74     69.07 o 
   7   1   5     3476.98     3603.86     48.65 o 
   8   1   5     9545.45    10735.13    121.09 o 
   9   1   5     1286.93     1507.78     26.96 o 
  10   1   5      917.42     1071.91     33.81 o 
  11   1   5       84.56       80.32     11.09 o 
  12   1   5     2838.73     3011.33     52.44 o 
  13   1   5        4.44       -5.71      5.71 o 
  14   1   5     2702.01     2878.09     58.33 o 
  15   1   5       23.73        1.18     14.89 o 
  16   1   5     1035.71     1060.02     40.15 o 
  17   1   5      162.22      139.93     16.02 o 
  18   1   5      117.56      101.05     14.05 o 
  19   1   5      273.76      273.18     26.21 o 
  20   1   5      323.52      306.03     24.64 o 
  21   1   5       18.75        6.16     14.32 o 
  22   1   5      155.97      122.41     20.40 o 
  23   1   5      159.84      142.81     27.41 o 
   0   2   5    22836.67    22508.73    343.22 o 
   1   2   5    24952.16    24503.24    239.15 o 
   2   2   5     2643.55     2452.29     33.68 o 
   3   2   5    42435.94    42800.59    452.88 o 
   4   2   5       58.12       65.59      6.87 o 
   5   2   5     3316.83     3347.27     43.82 o 
   6   2   5      864.95      767.93     29.43 o 
   7   2   5     4087.51     3520.01     47.70 o 
   8   2   5     2467.12     2593.14     43.49 o 
   9   2   5      741.64      728.76     21.80 o 
  10   2   5        6.79       10.88      5.45 o 
  11   2   5        8.77       18.40      8.75 o 
  12   2   5        0.06       29.99     10.30 o 
  13   2   5        1.41       -8.27      8.27 o 
  14   2   5       49.68       76.34     12.41 o 
  15   2   5      155.95      115.42     14.19 o 
  16   2   5      298.90      270.18     20.21 o 
  17   2   5     1030.23      877.00     42.68 o 
  18   2   5       95.63       66.51     13.24 o 
  19   2   5      182.74      115.09     17.95 o 
  20   2   5        1.33       32.26      8.89 o 
  21   2   5       75.05       44.46     17.14 o 
  22   2   5       10.97       15.95     17.64 o 
  23   2   5      146.96      110.73     25.72 o 
   1   3   5     6440.92     6120.11     89.66 o 
   2   3   5    10933.18    10593.60     79.59 o 
   3   3   5      204.92      166.37     13.06 o 
   4   3   5        0.60        0.11      5.89 o 
   5   3   5     1621.57     1372.54     32.60 o 
   6   3   5     6716.04     6619.30     61.44 o 
   7   3   5      429.10      365.61     17.36 o 
   8   3   5    15664.60    16011.67    162.25 o 
   9   3   5     1283.71     1148.79     25.33 o 
  10   3   5      662.88      589.10     25.04 o 
  11   3   5       43.79       42.56      8.11 o 
  12   3   5      865.14      888.06     29.53 o 
  13   3   5      789.23      833.70     37.26 o 
  14   3   5     1617.82     1764.35     55.03 o 
  15   3   5       25.82       33.72      9.07 o 
  16   3   5      636.47      531.16     27.76 o 
  17   3   5       26.39       23.43      8.42 o 
  18   3   5       56.22       25.84     10.91 o 
  19   3   5      100.36       91.27     16.89 o 
  20   3   5       64.65       28.96     13.64 o 
  21   3   5        3.48       63.35     12.33 o 
  22   3   5      146.51      115.85     26.37 o 
  23   3   5       77.76       40.85     19.04 o 
   0   4   5     6926.90     6295.65     78.11 o 
   1   4   5     1566.82     1235.66     30.05 o 
   2   4   5     1579.73     1503.07     37.93 o 
   3   4   5       79.03      126.18      9.38 o 
   4   4   5     1489.54     1458.97     33.94 o 
   5   4   5      947.69      826.24     25.91 o 
   6   4   5       97.23       55.56      7.39 o 
   7   4   5     4265.58     3677.06     51.01 o 
   8   4   5     2069.06     2017.14     57.58 o 
   9   4   5     2904.51     2840.72     52.04 o 
  10   4   5      118.74       97.39     10.61 o 
  11   4   5       19.06       29.30      8.80 o 
  12   4   5      211.89      221.93     15.71 o 
  13   4   5      368.55      393.08     23.94 o 
  14   4   5      116.59       99.97     13.41 o 
  15   4   5      524.17      520.45     29.17 o 
  16   4   5        0.13       23.14     11.67 o 
  17   4   5      301.15      244.43     23.22 o 
  18   4   5       26.66       22.95      9.09 o 
  19   4   5       11.26       -0.69     14.13 o 
  20   4   5       24.24       45.90     11.97 o 
  21   4   5      175.20      169.39     24.41 o 
  22   4   5       34.96       53.83     34.48 o 
  23   4   5       59.97       14.69     12.13 o 
   1   5   5      368.16      314.86     13.07 o 
   2   5   5     5692.47     5504.35     48.67 o 
   3   5   5     4509.64     4164.75     65.95 o 
   4   5   5     6933.33     6968.21     96.67 o 
   5   5   5      250.82      264.82     12.52 o 
   6   5   5     1674.39     1615.53     30.50 o 
   7   5   5     1429.00     1324.23     34.33 o 
   8   5   5      652.91      708.11     14.92 o 
   9   5   5       78.25       76.52     10.05 o 
  10   5   5     1576.03     1728.08     31.09 o 
  11   5   5     1815.72     1886.32     52.34 o 
  12   5   5     2460.71     2488.48     75.86 o 
  13   5   5     1368.39     1284.33     37.65 o 
  14   5   5       10.99       10.85     11.12 o 
  15   5   5       17.77        8.90     10.18 o 
  16   5   5     3317.98     3573.42     72.44 o 
  17   5   5        9.19        7.80      6.39 o 
  18   5   5       20.67       27.49     10.88 o 
  19   5   5      105.47       54.60     16.87 o 
  20   5   5       19.69       52.13     20.19 o 
  21   5   5       15.95        8.59     11.90 o 
  22   5   5      118.78      128.89     21.58 o 
   0   6   5    11031.48    10678.90    100.42 o 
   1   6   5    13007.37    12623.57     90.88 o 
   2   6   5      123.58      126.94      9.41 o 
   3   6   5     2799.35     2670.59     35.67 o 
   4   6   5      230.54      193.06     14.75 o 
   5   6   5      543.08      476.78     20.51 o 
   6   6   5        0.20       -5.89      5.89 o 
   7   6   5     7156.71     7491.67     91.09 o 
   8   6   5     1720.20     1706.41     44.76 o 
   9   6   5     1885.27     1794.44     34.17 o 
  10   6   5      198.88      157.09     16.26 o 
  11   6   5     1987.15     1858.52     41.96 o 
  12   6   5     2150.42     2194.59     65.14 o 
  13   6   5     2885.01     2953.87     66.60 o 
  14   6   5      844.91      802.80     35.95 o 
  15   6   5      828.20      788.46     37.79 o 
  16   6   5       97.70      126.34     16.59 o 
  17   6   5       25.61       -0.60     14.60 o 
  18   6   5        1.66       13.52      9.45 o 
  19   6   5        8.26       15.20     11.58 o 
  20   6   5        6.82       29.90     10.34 o 
  21   6   5      210.57      230.44     26.12 o 
  22   6   5        1.07        8.38     18.16 o 
   1   7   5       99.38      100.26      7.72 o 
   2   7   5     8059.70     8690.60     98.82 o 
   3   7   5     3249.00     3106.63     42.13 o 
   4   7   5     5388.96     5107.91     50.93 o 
   5   7   5      883.28      889.36     22.70 o 
   6   7   5      934.07     1105.08     26.20 o 
   7   7   5      524.69      584.91     29.56 o 
   8   7   5     6627.70     7105.86     93.19 o 
   9   7   5      666.65      694.80     24.58 o 
  10   7   5      120.46      113.64     13.22 o 
  11   7   5     1476.69     1438.37     37.27 o 
  12   7   5       18.31       12.88     11.34 o 
  13   7   5     1158.84     1225.69     47.72 o 
  14   7   5      307.18      330.95     23.36 o 
  15   7   5        0.30        8.76     10.77 o 
  16   7   5       19.20        5.63     11.01 o 
  17   7   5      391.05      355.25     32.14 o 
  18   7   5      159.55      148.78     19.98 o 
  19   7   5       49.94       38.38     16.77 o 
  20   7   5      395.74      362.78     30.65 o 
  21   7   5        5.12       -6.55     13.41 o 
  22   7   5      122.15      139.19     21.72 o 
   0   8   5     9527.32     9593.42     91.03 o 
   1   8   5    11094.84    11470.88    110.38 o 
   2   8   5     1402.10     1368.61     35.94 o 
   3   8   5     1688.45     1746.45     28.38 o 
   4   8   5     2484.31     2400.40     66.53 o 
   5   8   5    10502.14    11600.07     92.74 o 
   6   8   5      457.03      609.53     26.08 o 
   7   8   5      161.77      102.58     12.52 o 
   8   8   5       25.87       27.52      7.84 o 
   9   8   5     2134.07     1944.36     45.28 o 
  10   8   5      294.85      319.15     17.58 o 
  11   8   5     1380.61     1490.43     43.18 o 
  12   8   5      531.61      539.71     30.13 o 
  13   8   5     2395.35     2505.73     66.66 o 
  14   8   5        4.67       22.08     13.78 o 
  15   8   5      247.43      257.73     26.36 o 
  16   8   5       10.41       -8.80     10.87 o 
  17   8   5       12.79       25.47      9.03 o 
  18   8   5       72.69       71.09     16.21 o 
  19   8   5      102.60       74.84     15.54 o 
  20   8   5        5.69       11.20     10.84 o 
  21   8   5        9.22       25.25     12.76 o 
  22   8   5        6.83        6.91     15.33 o 
   1   9   5      316.86      230.30     15.36 o 
   2   9   5        1.33        9.09      7.92 o 
   3   9   5     4972.51     4935.72     68.15 o 
   4   9   5     6285.74     6606.04     61.07 o 
   5   9   5     2422.32     2555.10     38.94 o 
   6   9   5     5448.75     5640.55     90.57 o 
   7   9   5       80.55      112.87     12.43 o 
   8   9   5       69.67       67.41      9.42 o 
   9   9   5      576.38      599.67     24.02 o 
  10   9   5     2789.48     3048.54     58.70 o 
  11   9   5        0.13       19.19      9.36 o 
  12   9   5     1003.28     1019.19     38.23 o 
  13   9   5      108.78      120.76     16.28 o 
  14   9   5      690.22      697.31     36.05 o 
  15   9   5       11.61       31.83     14.02 o 
  16   9   5        1.29       -3.76      7.23 o 
  17   9   5       97.64       78.25     15.42 o 
  18   9   5        0.05       10.10     11.99 o 
  19   9   5      195.49      209.71     26.14 o 
  20   9   5        8.41       18.60     20.56 o 
  21   9   5       10.70       54.47     15.59 o 
  22   9   5       34.58       22.32     19.89 o 
   0  10   5     3890.38     4488.30     87.23 o 
   1  10   5    12417.97    14064.58    167.60 o 
   2  10   5      929.46      939.68     20.42 o 
   3  10   5    30939.70    34325.03    275.74 o 
   4  10   5     6747.32     7151.86     66.52 o 
   5  10   5      467.67      418.27     19.91 o 
   6  10   5     2151.36     2225.98     58.04 o 
   7  10   5    12353.17    13143.02    123.54 o 
   8  10   5     1108.08     1159.91     34.54 o 
   9  10   5      750.85      710.30     28.56 o 
  10  10   5      162.17      213.90     18.82 o 
  11  10   5     1098.66     1037.35     34.55 o 
  12  10   5     1439.69     1567.47     52.15 o 
  13  10   5     1533.48     1605.08     57.24 o 
  14  10   5      272.20      287.00     22.47 o 
  15  10   5      127.77      130.91     16.76 o 
  16  10   5        5.46       20.23     11.73 o 
  17  10   5       11.21       15.68     14.26 o 
  18  10   5        2.57       -7.80     15.06 o 
  19  10   5       64.13       67.36     14.12 o 
  20  10   5        0.18        4.46     12.52 o 
  21  10   5        0.31       11.03     15.47 o 
  22  10   5        1.72        2.91     17.53 o 
   1  11   5     1898.40     1681.13     39.27 o 
   2  11   5    11634.64    12346.52    119.06 o 
   3  11   5      274.54      301.99     15.00 o 
   4  11   5     2471.33     2166.68     43.19 o 
   5  11   5      430.46      354.56     19.63 o 
   6  11   5      134.46      147.24     13.06 o 
   7  11   5       30.60       36.88     10.32 o 
   8  11   5     3893.55     3955.48     61.04 o 
   9  11   5     1516.46     1497.87     47.49 o 
  10  11   5     3244.26     3442.03     60.85 o 
  11  11   5      367.16      367.40     26.91 o 
  12  11   5       35.51       16.33     12.04 o 
  13  11   5      534.69      551.05     32.51 o 
  14  11   5      847.02      835.32     43.59 o 
  15  11   5        0.52       14.92     15.28 o 
  16  11   5      258.12      256.98     24.31 o 
  17  11   5       82.54       58.09     13.48 o 
  18  11   5        1.07       19.65     12.98 o 
  19  11   5        0.22       31.19     15.29 o 
  20  11   5        0.96        6.11     17.00 o 
  21  11   5       69.68       98.09     20.00 o 
  22  11   5       81.35       69.42     17.55 o 
   0  12   5    24387.69    26746.87    431.58 o 
   1  12   5    52923.10    58967.43    616.10 o 
   2  12   5     4709.48     5072.37     66.28 o 
   3  12   5      252.65      311.82     14.11 o 
   4  12   5     3081.92     3199.29     48.91 o 
   5  12   5    14199.57    15607.40    189.76 o 
   6  12   5     5961.21     6195.22     68.35 o 
   7  12   5    10073.59    10114.81    133.33 o 
   8  12   5       95.96       96.94     15.41 o 
   9  12   5      767.63      899.81     28.39 o 
  10  12   5     2001.83     2065.90     59.27 o 
  11  12   5      380.61      351.12     27.96 o 
  12  12   5      421.52      451.69     30.96 o 
  13  12   5      476.84      482.06     30.82 o 
  14  12   5       26.15       35.29     19.51 o 
  15  12   5     1203.38     1285.72     61.83 o 
  16  12   5      263.89      292.07     28.91 o 
  17  12   5       87.34       92.66     15.17 o 
  18  12   5       20.16       17.50     10.32 o 
  19  12   5        4.77       -0.28     12.30 o 
  20  12   5        0.04       -9.86      9.86 o 
  21  12   5      215.27      171.45     25.38 o 
   1  13   5      270.61      221.36     31.35 o 
   2  13   5      458.75      420.76     18.77 o 
   3  13   5     3956.16     4063.38     62.08 o 
   4  13   5    11963.58    13292.39    136.68 o 
   5  13   5     4583.41     4958.24     80.82 o 
   6  13   5     5434.35     5721.98     61.94 o 
   7  13   5      194.68      209.79     16.67 o 
   8  13   5     2357.91     2515.53     49.53 o 
   9  13   5      949.32      979.84     32.93 o 
  10  13   5     3515.69     3715.83     60.20 o 
  11  13   5     1894.93     1899.35     57.90 o 
  12  13   5     1696.47     1934.66     68.17 o 
  13  13   5       17.42        6.73     12.46 o 
  14  13   5      879.47     1041.58     48.35 o 
  15  13   5      245.06      241.59     26.51 o 
  16  13   5     1146.99     1167.93     50.15 o 
  17  13   5      261.25      286.39     26.21 o 
  18  13   5        0.08        4.37     14.36 o 
  19  13   5      123.30      101.40     21.68 o 
  20  13   5      293.21      374.66     28.18 o 
  21  13   5        0.11       52.42     16.01 o 
   0  14   5     2239.91     2115.88    102.89 o 
   1  14   5     5785.49     5979.97     76.19 o 
   2  14   5       85.10       44.51      7.93 o 
   3  14   5      589.11      577.28     24.31 o 
   4  14   5      302.16      302.65     16.68 o 
   5  14   5      417.95      378.31     16.73 o 
   6  14   5      136.03      112.15     13.79 o 
   7  14   5        0.78       -0.20     11.18 o 
   8  14   5        3.52       -6.39      9.41 o 
   9  14   5     1513.76     1514.68     43.99 o 
  10  14   5        5.87       22.56     11.72 o 
  11  14   5       95.85      110.61     16.74 o 
  12  14   5        1.88       -6.61     11.83 o 
  13  14   5       17.88        7.76     14.47 o 
  14  14   5        7.91       16.98     12.23 o 
  15  14   5      109.25      146.26     19.28 o 
  16  14   5       67.00       80.88     14.68 o 
  17  14   5      204.45      232.66     29.21 o 
  18  14   5       13.14       14.58     17.46 o 
  19  14   5      352.85      429.62     24.57 o 
  20  14   5        2.00       30.91     17.30 o 
  21  14   5       37.15       18.58     20.31 o 
   1  15   5      165.72      165.54     12.13 o 
   2  15   5      134.89      168.32     11.70 o 
   3  15   5      623.22      566.36     25.18 o 
   4  15   5      160.94      103.07     12.41 o 
   5  15   5      139.24      159.77     14.25 o 
   6  15   5      328.22      338.49     18.02 o 
   7  15   5      845.93      924.19     32.16 o 
   8  15   5      296.39      429.45     24.61 o 
   9  15   5       39.54       58.57     10.83 o 
  10  15   5       32.53       23.10     14.55 o 
  11  15   5        2.81       14.99      9.40 o 
  12  15   5      491.22      544.20     33.59 o 
  13  15   5       13.53        6.68      9.80 o 
  14  15   5     1020.11      971.90     54.69 o 
  15  15   5      197.41      179.47     22.91 o 
  16  15   5       67.09       55.00     20.47 o 
  17  15   5      144.25      178.15     20.77 o 
  18  15   5      136.72      131.12     23.22 o 
  19  15   5      225.94      227.91     26.89 o 
  20  15   5       66.78       83.87     18.05 o 
   0  16   5       17.33       -0.77     14.10 o 
   1  16   5      937.12      866.81     26.41 o 
   2  16   5       86.86      100.87     12.41 o 
   3  16   5      603.73      797.23     29.59 o 
   4  16   5      520.91      575.43     22.95 o 
   5  16   5      818.29      721.37     25.39 o 
   6  16   5       12.31       -0.87      8.00 o 
   7  16   5      912.77      924.28     33.28 o 
   8  16   5      545.63      535.99     33.49 o 
   9  16   5      231.65      222.63     19.22 o 
  10  16   5      154.59      161.96     22.19 o 
  11  16   5      801.42      977.35     48.01 o 
  12  16   5       18.79        9.15     12.45 o 
  13  16   5      496.54      522.90     34.41 o 
  14  16   5      340.16      396.68     28.96 o 
  15  16   5       22.26       20.86      9.73 o 
  16  16   5        5.40       24.83     13.76 o 
  17  16   5      166.19      164.23     22.19 o 
  18  16   5       96.57       89.68     17.46 o 
  19  16   5        1.99       24.51     14.39 o 
  20  16   5       22.73       27.32     12.51 o 
   1  17   5       12.39       13.14      7.92 o 
   2  17   5       30.34       92.68     11.97 o 
   3  17   5      185.42      133.97     14.21 o 
   4  17   5      416.68      435.77     21.01 o 
   5  17   5       12.71       13.78     10.96 o 
   6  17   5      308.59      322.51     21.02 o 
   7  17   5       68.49       57.75     16.11 o 
   8  17   5     1031.22     1040.47     37.90 o 
   9  17   5       84.52       73.15     13.80 o 
  10  17   5      320.41      336.43     29.48 o 
  11  17   5      936.28      996.96     47.55 o 
  12  17   5      527.90      518.31     32.22 o 
  13  17   5      486.85      500.37     31.54 o 
  14  17   5      325.37      320.63     27.53 o 
  15  17   5        1.14       13.79     13.11 o 
  16  17   5      176.76      175.22     24.90 o 
  17  17   5       71.11      101.67     19.08 o 
  18  17   5       17.57       31.16     13.60 o 
  19  17   5        7.68       19.70     14.91 o 
  20  17   5       13.29       44.09     13.29 o 
   0  18   5     2315.77     2258.39     67.18 o 
   1  18   5     2352.03     2324.05     47.20 o 
   2  18   5      582.87      546.24     29.15 o 
   3  18   5      418.39      448.58     23.69 o 
   4  18   5       22.50       15.76      6.48 o 
   5  18   5      793.24      749.87     33.03 o 
   6  18   5      856.05      870.78     37.39 o 
   7  18   5     1338.82     1361.63     46.35 o 
   8  18   5       40.93       39.06      9.27 o 
   9  18   5      411.08      484.41     33.42 o 
  10  18   5       89.04       59.69     21.11 o 
  11  18   5       65.03       35.65      9.58 o 
  12  18   5      125.34      115.51     17.30 o 
  13  18   5        0.00       23.50     22.74 o 
  14  18   5        6.78        5.17     16.05 o 
  15  18   5       72.42       66.06     15.00 o 
  16  18   5        3.08      -20.10     20.10 o 
  17  18   5      163.45      159.62     25.52 o 
  18  18   5       43.64       53.15     17.01 o 
  19  18   5        1.66       12.45     15.30 o 
   1  19   5      170.33      149.68     14.08 o 
   2  19   5     1599.73     1542.90     41.90 o 
   3  19   5      416.55      371.14     19.93 o 
   4  19   5      608.98      567.72     27.73 o 
   5  19   5      480.45      463.91     25.38 o 
   6  19   5       86.63       56.81     12.17 o 
   7  19   5      465.54      490.23     30.35 o 
   8  19   5      887.34      807.69     37.50 o 
   9  19   5        0.59      -16.99     16.99 o 
  10  19   5      297.32      322.62     24.74 o 
  11  19   5      148.53      173.08     21.83 o 
  12  19   5        3.44       -3.89     10.59 o 
  13  19   5        4.26        8.78     11.14 o 
  14  19   5      210.97      276.75     25.57 o 
  15  19   5        8.08       30.43     15.63 o 
  16  19   5      192.28      193.56     23.74 o 
  17  19   5       59.96       61.33     15.88 o 
  18  19   5       65.34       67.27     15.13 o 
  19  19   5       49.90       20.93     21.11 o 
   0  20   5      809.34      776.79     44.42 o 
   1  20   5     2533.46     2540.23     51.91 o 
   2  20   5       33.81       23.36      7.71 o 
   3  20   5      231.48      226.27     17.80 o 
   4  20   5      491.69      470.28     26.68 o 
   5  20   5     2047.31     1980.87     57.80 o 
   6  20   5     1217.33     1198.37     55.53 o 
   7  20   5     2627.56     2839.51     74.29 o 
   8  20   5      391.21      394.22     29.42 o 
   9  20   5       17.17       21.21     12.27 o 
  10  20   5       53.68       63.91     14.35 o 
  11  20   5      498.88      558.35     32.87 o 
  12  20   5      308.01      298.27     26.68 o 
  13  20   5       42.52       28.93     11.51 o 
  14  20   5      329.02      381.64     27.70 o 
  15  20   5      371.74      385.57     29.23 o 
  16  20   5       12.31       22.11     17.68 o 
  17  20   5       23.41       21.01     14.44 o 
  18  20   5      139.47      111.03     22.93 o 
  19  20   5      152.61      175.33     26.58 o 
   1  21   5       17.25        2.75      7.81 o 
   2  21   5        1.88       -8.51     10.05 o 
   3  21   5      974.85      964.92     39.24 o 
   4  21   5     1509.80     1595.55     53.00 o 
   5  21   5      529.65      533.64     30.57 o 
   6  21   5       85.77       48.18     10.61 o 
   7  21   5      106.85       71.80     16.17 o 
   8  21   5        1.18       12.01     13.16 o 
   9  21   5      289.32      325.75     25.40 o 
  10  21   5      532.66      570.62     34.46 o 
  11  21   5      962.75     1025.92     47.97 o 
  12  21   5      458.82      475.47     34.63 o 
  13  21   5      352.25      322.40     30.08 o 
  14  21   5        5.91       22.26     16.70 o 
  15  21   5        0.02       -0.06     10.68 o 
  16  21   5      218.58      247.18     26.64 o 
  17  21   5      153.58      183.42     29.02 o 
  18  21   5       57.12       47.23     18.87 o 
   0  22   5     1377.26     1357.36     65.57 o 
   1  22   5      125.19       93.97     13.53 o 
   2  22   5       36.38       22.49      8.37 o 
   3  22   5      749.73      777.86     32.30 o 
   4  22   5       24.41       30.29     11.34 o 
   5  22   5     1011.34      943.44     47.28 o 
   6  22   5      209.37      191.16     18.83 o 
   7  22   5      957.57     1087.51     48.07 o 
   8  22   5        7.74       -6.09     13.94 o 
   9  22   5       55.62       48.94     14.08 o 
  10  22   5      100.03      117.92     18.27 o 
  11  22   5      632.02      650.47     41.27 o 
  12  22   5       34.39       18.85     16.21 o 
  13  22   5       27.40       13.97     16.26 o 
  14  22   5      152.50      132.20     21.67 o 
  15  22   5       98.75       52.04     17.06 o 
  16  22   5        9.27       21.17     17.77 o 
  17  22   5       16.65       27.23     19.17 o 
  18  22   5       71.10       65.52     18.32 o 
   1  23   5       67.67       86.66     11.63 o 
   2  23   5      691.40      635.90     32.91 o 
   3  23   5       27.86        2.84     12.65 o 
   4  23   5       23.84        3.25      5.99 o 
   5  23   5       88.91       64.88     13.40 o 
   6  23   5       42.05       47.19     11.14 o 
   7  23   5      182.99      145.83     19.72 o 
   8  23   5      556.15      578.21     35.28 o 
   9  23   5       13.78       24.49     18.32 o 
  10  23   5       46.94       27.48     18.55 o 
  11  23   5        7.11      -15.35     15.35 o 
  12  23   5      293.60      283.88     24.93 o 
  13  23   5      209.92      226.56     25.92 o 
  14  23   5      620.73      593.36     35.41 o 
  15  23   5       19.40       35.04     15.42 o 
  16  23   5        8.34       13.24     21.10 o 
  17  23   5       73.50       95.54     19.77 o 
   0  24   5        0.99      -10.40     10.40 o 
   1  24   5       88.05       69.42     11.30 o 
   2  24   5      214.51      152.31     16.00 o 
   3  24   5      126.96       64.32     12.47 o 
   4  24   5        0.41       -9.41      9.41 o 
   5  24   5       90.68       54.34     12.10 o 
   6  24   5        7.49       -4.47     15.62 o 
   7  24   5        8.21       -3.48     13.36 o 
   8  24   5        8.94      -11.87     14.36 o 
   9  24   5      167.50      141.51     19.34 o 
  10  24   5        8.40        5.64     10.44 o 
  11  24   5      383.73      433.20     24.92 o 
  12  24   5        5.06       10.56     15.95 o 
  13  24   5      267.83      305.80     31.41 o 
  14  24   5        2.36       44.87     13.66 o 
  15  24   5      215.50      290.47     31.41 o 
  16  24   5       13.67        1.22     18.53 o 
   1  25   5        1.34        8.08     14.18 o 
   2  25   5      456.64      421.89     24.41 o 
   3  25   5      105.94       62.93     12.30 o 
   4  25   5     1172.05     1170.17     48.94 o 
   5  25   5        4.93       19.40     13.40 o 
   6  25   5      347.22      378.55     28.13 o 
   7  25   5       43.66       35.61     11.28 o 
   8  25   5      337.33      305.24     26.19 o 
   9  25   5        0.92        8.05     14.83 o 
  10  25   5        9.33       15.74     10.87 o 
  11  25   5       16.06       21.92     10.56 o 
  12  25   5       43.12       28.55     10.68 o 
  13  25   5       56.62       62.72     14.35 o 
  14  25   5      285.65      301.22     31.64 o 
  15  25   5        2.72        7.59     15.63 o 
  16  25   5       18.52       31.14     16.89 o 
   0  26   5        0.46        7.56     18.29 o 
   1  26   5      931.31      912.54     42.03 o 
   2  26   5      175.09      125.13     14.86 o 
   3  26   5      203.41      187.71     17.53 o 
   4  26   5        7.43       12.59     10.56 o 
   5  26   5      173.29      177.57     21.33 o 
   6  26   5       15.00        4.72     10.43 o 
   7  26   5      178.24      197.99     22.77 o 
   8  26   5       12.54      -11.97     12.12 o 
   9  26   5      228.66      177.75     22.63 o 
  10  26   5       22.71       22.70     10.15 o 
  11  26   5        0.09        1.65     13.32 o 
  12  26   5        6.14       -0.61     14.91 o 
  13  26   5       15.88        3.36     16.77 o 
  14  26   5        8.09       19.56     24.93 o 
  15  26   5       76.92       87.63     20.86 o 
   1  27   5       22.11       33.61      7.84 o 
   2  27   5     1273.97     1083.70     37.99 o 
   3  27   5       58.12       46.52      9.57 o 
   4  27   5     1252.17     1268.37     49.89 o 
   5  27   5       76.43       51.51     12.56 o 
   6  27   5      132.98      113.51     17.66 o 
   7  27   5      292.19      297.20     27.27 o 
   8  27   5      240.30      241.39     25.76 o 
   9  27   5        9.05       14.01     11.12 o 
  10  27   5       24.95       17.27     11.54 o 
  11  27   5       50.08       67.90     12.44 o 
  12  27   5       11.64       27.58     14.03 o 
  13  27   5        8.91       12.73     16.65 o 
  14  27   5       47.48       16.96     27.19 o 
   0  28   5      106.00       88.74     18.23 o 
   1  28   5      408.64      402.36     25.23 o 
   2  28   5       99.68       71.10     12.45 o 
   3  28   5       77.30       61.34     13.38 o 
   4  28   5       24.90       32.08     11.11 o 
   5  28   5      260.69      292.40     25.22 o 
   6  28   5       44.52       12.58     12.49 o 
   7  28   5        6.80       -1.24     10.35 o 
   8  28   5        0.17       -3.54     11.35 o 
   9  28   5       47.45       30.58      9.15 o 
  10  28   5        3.39       12.65     11.55 o 
  11  28   5       17.84       59.41     15.34 o 
  12  28   5        8.95       17.07     13.89 o 
  13  28   5       51.58       80.67     19.45 o 
   1  29   5       12.43       10.42      9.92 o 
   2  29   5       36.48       30.70      8.60 o 
   3  29   5       22.94       58.04     13.70 o 
   4  29   5      449.89      469.74     21.30 o 
   5  29   5      141.04      117.18     17.55 o 
   6  29   5      161.94      175.45     24.31 o 
   7  29   5       27.39       40.78     11.39 o 
   8  29   5       51.98       42.35      9.58 o 
   9  29   5       26.73       25.10     14.68 o 
  10  29   5      217.18      247.75     27.11 o 
  11  29   5       18.84       24.99     15.69 o 
  12  29   5       23.13       18.28     22.31 o 
   0  30   5      141.86      170.34     25.56 o 
   1  30   5      532.26      466.31     25.67 o 
   2  30   5       95.53       83.12     13.29 o 
   3  30   5       25.17        9.78     10.65 o 
   4  30   5       45.49       37.72     11.44 o 
   5  30   5       72.12       60.43     13.84 o 
   6  30   5       46.10       26.15     16.40 o 
   7  30   5       42.07       26.46     14.82 o 
   8  30   5        0.07       11.70     13.20 o 
   9  30   5        5.38       -7.96     14.43 o 
  10  30   5       14.61       23.49     12.44 o 
  11  30   5      169.83      246.72     23.40 o 
   1  31   5       37.02       21.56      9.40 o 
   2  31   5      575.49      604.99     31.19 o 
   3  31   5       98.74       99.38     17.10 o 
   4  31   5      140.80      153.04     22.79 o 
   5  31   5       11.84       27.28     12.10 o 
   6  31   5       88.99       73.40     12.50 o 
   7  31   5        5.83       -1.65     10.84 o 
   8  31   5      114.78      107.71     19.72 o 
   9  31   5        0.14       11.00     12.95 o 
  10  31   5       74.11       72.64     17.46 o 
   0  32   5        3.34       38.30     14.09 o 
   1  32   5      142.22      146.14     14.45 o 
   2  32   5       19.92        6.81     12.19 o 
   3  32   5      115.59      120.78     13.06 o 
   4  32   5        0.18        1.48     13.72 o 
   5  32   5      144.08      134.07     20.58 o 
   6  32   5       84.08       61.00     13.57 o 
   7  32   5      701.42      805.88     66.73 o 
   8  32   5      106.77      145.01     23.40 o 
   9  32   5      166.60      143.21     18.52 o 
   1  33   5       22.58       39.61     12.86 o 
   2  33   5      109.89       61.56     18.17 o 
   3  33   5       53.45       36.36     10.28 o 
   4  33   5      132.97       93.94     20.24 o 
   5  33   5      100.23       57.73     16.45 o 
   6  33   5       30.74       32.50     19.16 o 
   7  33   5        2.63       -8.78     20.02 o 
   0  34   5       35.67       24.80     35.78 o 
   1  34   5       91.67       66.36     17.60 o 
   2  34   5        8.02       26.29     11.86 o 
   3  34   5       49.14       34.76     11.28 o 
   4  34   5        5.00       24.29     19.28 o 
   5  34   5      229.55      262.44     22.69 o 
   0   0   6       19.13       30.89     18.42 o 
   1   0   6      874.29      970.98     35.19 o 
   2   0   6    13216.49    13010.08    223.90 o 
   3   0   6     1129.18     1089.07     48.84 o 
   4   0   6     4099.56     3722.72     72.92 o 
   5   0   6     1373.41     1326.89     45.15 o 
   6   0   6    17203.26    17837.90    269.81 o 
   7   0   6       89.67       56.97     10.57 o 
   8   0   6       66.98       88.91     13.83 o 
   9   0   6       88.50       73.01     12.92 o 
  10   0   6      214.87      251.82     22.22 o 
  11   0   6      718.12      647.86     35.28 o 
  12   0   6     1141.73     1189.78     47.79 o 
  13   0   6     1379.67     1407.33     89.05 o 
  14   0   6     2516.59     2461.24     91.51 o 
  15   0   6      508.54      462.53     36.14 o 
  16   0   6     1581.63     1453.58     71.47 o 
  17   0   6      311.87      279.81     28.44 o 
  18   0   6      376.14      342.41     35.61 o 
  19   0   6      203.09      164.02     28.28 o 
  20   0   6       36.43       24.32     13.94 o 
  21   0   6      691.27      651.59     60.13 o 
  22   0   6       73.83       27.80     42.88 o 
   1   1   6     1760.12     1758.80     26.27 o 
   2   1   6    10380.02    10084.90    101.17 o 
   3   1   6    66181.61    65075.35    534.30 o 
   4   1   6    27021.93    27193.22    192.24 o 
   5   1   6     4725.34     4708.30     51.65 o 
   6   1   6     1350.71     1279.00     32.24 o 
   7   1   6     6414.02     6599.96     60.65 o 
   8   1   6     1487.77     1637.29     36.21 o 
   9   1   6     1017.27      965.25     29.12 o 
  10   1   6      738.01      670.67     26.05 o 
  11   1   6     1220.16     1133.33     38.51 o 
  12   1   6      502.65      546.34     27.55 o 
  13   1   6      758.55      717.95     33.09 o 
  14   1   6       13.72        9.70      9.32 o 
  15   1   6       67.78       44.19      8.51 o 
  16   1   6      184.88      182.81     18.80 o 
  17   1   6       10.12       29.27     14.06 o 
  18   1   6       10.82        7.99      9.02 o 
  19   1   6       31.39       22.70     11.29 o 
  20   1   6       19.26       23.85     10.18 o 
  21   1   6        5.24      -10.99     18.82 o 
  22   1   6       79.92       75.90     17.51 o 
   0   2   6     3320.77     3242.88     67.47 o 
   1   2   6      390.47      386.04     15.39 o 
   2   2   6       42.01       65.75      6.84 o 
   3   2   6      738.39      778.25     28.92 o 
   4   2   6     6980.71     7023.85     69.10 o 
   5   2   6      213.84      212.32     15.18 o 
   6   2   6        0.79        5.33      3.75 o 
   7   2   6      289.41      269.23     12.47 o 
   8   2   6      683.56      673.75     18.91 o 
   9   2   6       31.64       46.26     11.37 o 
  10   2   6     1034.36     1085.15     28.92 o 
  11   2   6      125.88      110.76     13.33 o 
  12   2   6       61.36       56.32      9.47 o 
  13   2   6        3.21       16.31      9.46 o 
  14   2   6      819.29      815.54     34.75 o 
  15   2   6       42.22       47.11      9.58 o 
  16   2   6     1124.29     1133.99     41.12 o 
  17   2   6      103.97       50.35     10.81 o 
  18   2   6      235.60      134.08     17.00 o 
  19   2   6        9.14        8.74      7.95 o 
  20   2   6      151.40       90.42     16.28 o 
  21   2   6       19.39       -8.17     16.54 o 
  22   2   6        8.25        2.74     23.38 o 
   1   3   6      230.54      274.82     14.08 o 
   2   3   6      760.20      762.62     26.78 o 
   3   3   6     2524.42     2278.86     30.22 o 
   4   3   6     4606.41     4569.31     49.88 o 
   5   3   6     4012.16     4074.83     47.53 o 
   6   3   6      532.58      610.13     17.56 o 
   7   3   6      295.31      393.58     17.62 o 
   8   3   6      195.07      192.79     12.82 o 
   9   3   6     5931.57     6386.43     65.49 o 
  10   3   6     2100.65     2074.19     46.12 o 
  11   3   6     2386.19     2400.85     47.58 o 
  12   3   6       41.84       44.10      8.28 o 
  13   3   6        8.44        2.81      8.78 o 
  14   3   6      699.17      671.92     33.03 o 
  15   3   6     1159.21     1104.46     43.54 o 
  16   3   6       79.90       74.98     12.06 o 
  17   3   6       44.44       27.62      8.73 o 
  18   3   6       11.03        8.35      8.17 o 
  19   3   6      154.55       98.63     16.38 o 
  20   3   6       29.84       32.53      8.44 o 
  21   3   6        7.66       17.87     22.89 o 
  22   3   6        4.97        2.09     13.87 o 
   0   4   6    21561.12    22263.11    302.54 o 
   1   4   6     2110.67     2195.21     32.23 o 
   2   4   6      169.40      200.51     14.74 o 
   3   4   6       35.04       49.04      5.55 o 
   4   4   6     3839.83     4011.80     50.21 o 
   5   4   6      960.83      903.28     17.98 o 
   6   4   6     1001.74      786.62     16.94 o 
   7   4   6      285.58      256.82     13.37 o 
   8   4   6     1218.60     1196.05     19.41 o 
   9   4   6      394.00      422.08     18.54 o 
  10   4   6      470.43      464.28     21.25 o 
  11   4   6       12.18       20.81      9.37 o 
  12   4   6     1464.93     1485.76     37.81 o 
  13   4   6      643.55      624.45     29.27 o 
  14   4   6      456.18      485.84     28.63 o 
  15   4   6       20.45       27.15     11.08 o 
  16   4   6        8.47       25.17      7.76 o 
  17   4   6       28.48       28.44      9.58 o 
  18   4   6       80.58       88.59     13.02 o 
  19   4   6      117.60       92.59     16.23 o 
  20   4   6       14.81       22.03      7.43 o 
  21   4   6       91.59       69.26     12.26 o 
  22   4   6        0.03       11.37     11.62 o 
   1   5   6      298.45      269.92     13.11 o 
   2   5   6      276.71      234.68     14.62 o 
   3   5   6    15208.44    14616.91    200.39 o 
   4   5   6     4705.27     4566.17     53.53 o 
   5   5   6     2493.69     2515.98     34.12 o 
   6   5   6      149.98      210.89     11.32 o 
   7   5   6       41.28       16.71      6.63 o 
   8   5   6      322.80      369.27     16.09 o 
   9   5   6     2332.84     2392.30     41.81 o 
  10   5   6      483.41      478.23     20.66 o 
  11   5   6      113.18       88.23     11.59 o 
  12   5   6        1.38        4.05      8.05 o 
  13   5   6     1696.00     1799.70     55.09 o 
  14   5   6        0.61        5.11     13.18 o 
  15   5   6       32.96       36.03      9.57 o 
  16   5   6       13.79       21.69      7.18 o 
  17   5   6      340.82      333.35     31.40 o 
  18   5   6      220.44      237.62     24.71 o 
  19   5   6       24.14       26.52      8.63 o 
  20   5   6        8.77       15.77     11.37 o 
  21   5   6       41.31       47.25     13.80 o 
  22   5   6        6.00      -15.14     15.14 o 
   0   6   6    18549.08    17912.84    169.66 o 
   1   6   6     5375.81     5162.61     48.32 o 
   2   6   6     3050.46     3012.31     39.72 o 
   3   6   6       29.71       15.36      5.92 o 
   4   6   6     1057.67     1077.59     22.62 o 
   5   6   6      695.38      728.66     13.84 o 
   6   6   6      896.13      902.15     23.79 o 
   7   6   6      134.57      100.53     11.14 o 
   8   6   6       11.40        5.18      7.27 o 
   9   6   6      121.53      106.39     12.87 o 
  10   6   6     1365.88     1422.95     39.17 o 
  11   6   6      167.84      147.79     15.13 o 
  12   6   6       58.74       68.89     10.20 o 
  13   6   6      704.47      751.70     33.72 o 
  14   6   6      731.88      714.06     36.12 o 
  15   6   6       13.35       13.50      6.33 o 
  16   6   6      304.99      290.29     26.66 o 
  17   6   6       33.89       37.91     10.30 o 
  18   6   6       43.79       42.57     11.17 o 
  19   6   6        0.03       -6.74     12.12 o 
  20   6   6       10.65        0.06     14.45 o 
  21   6   6        0.32       -2.00     13.02 o 
  22   6   6        4.46       -9.41      9.41 o 
   1   7   6       37.51       -6.38      6.54 o 
   2   7   6      156.63      135.91     10.54 o 
   3   7   6     1835.94     1509.10     33.84 o 
   4   7   6     4670.70     4274.52     57.21 o 
   5   7   6     2489.33     2523.28     39.83 o 
   6   7   6        3.71       -3.00      4.42 o 
   7   7   6      180.60      151.08     11.24 o 
   8   7   6        5.70       -4.29      6.00 o 
   9   7   6      270.70      265.70     19.60 o 
  10   7   6      274.86      265.73     16.14 o 
  11   7   6     5994.85     6111.68    118.27 o 
  12   7   6      479.78      439.80     26.80 o 
  13   7   6        0.23        0.55     11.18 o 
  14   7   6        1.97       15.45      8.79 o 
  15   7   6      305.73      279.55     22.84 o 
  16   7   6      214.22      218.17     23.19 o 
  17   7   6      279.81      322.85     27.80 o 
  18   7   6      278.39      307.01     29.83 o 
  19   7   6        7.78      -10.80     11.92 o 
  20   7   6       10.43       26.61     12.65 o 
  21   7   6       41.13       45.55     13.67 o 
  22   7   6        4.21       53.29     19.29 o 
   0   8   6     2629.71     2371.02     45.63 o 
   1   8   6       51.15       52.10      6.36 o 
   2   8   6       37.00       40.69      9.25 o 
   3   8   6      353.56      417.93     19.55 o 
   4   8   6    10361.31    11136.84    113.89 o 
   5   8   6      671.81      693.05     15.41 o 
   6   8   6      217.36      213.30     13.02 o 
   7   8   6       48.05       54.42      9.43 o 
   8   8   6     1650.88     1575.81     37.59 o 
   9   8   6      379.92      387.94     23.83 o 
  10   8   6     8174.57     8692.18    163.59 o 
  11   8   6       34.05       48.71      9.01 o 
  12   8   6        4.77       24.02     11.59 o 
  13   8   6       19.91       49.37     12.94 o 
  14   8   6      247.93      288.73     24.06 o 
  15   8   6       83.40       70.15     11.50 o 
  16   8   6      280.43      295.41     24.52 o 
  17   8   6        0.99       28.78      8.02 o 
  18   8   6       22.36        8.15      9.84 o 
  19   8   6       39.17       37.48     12.66 o 
  20   8   6        2.34       27.48     13.18 o 
  21   8   6       29.73       42.99     13.37 o 
  22   8   6        0.14       34.79     19.49 o 
   1   9   6     8134.89     8323.31     79.46 o 
   2   9   6    17643.83    19381.52    200.75 o 
   3   9   6    47815.52    52813.38    493.96 o 
   4   9   6    16338.46    17453.68    148.15 o 
   5   9   6     3413.07     3390.57     49.44 o 
   6   9   6       35.32       41.78     13.58 o 
   7   9   6     3969.50     3968.51     62.06 o 
   8   9   6     2928.33     2813.53     51.51 o 
   9   9   6     9814.04    10108.61    151.23 o 
  10   9   6     3010.85     3333.79     64.55 o 
  11   9   6     1003.02      976.95     33.08 o 
  12   9   6       26.23       24.74     10.61 o 
  13   9   6       47.97       31.29     13.06 o 
  14   9   6      701.99      670.08     37.37 o 
  15   9   6     1078.24     1097.12     42.65 o 
  16   9   6      300.22      352.08     29.88 o 
  17   9   6      685.65      752.14     40.86 o 
  18   9   6       79.11       90.88     17.00 o 
  19   9   6       16.78       29.07     14.44 o 
  20   9   6        3.24       20.23     10.21 o 
  21   9   6        8.39       27.91     14.55 o 
  22   9   6       78.51       78.64     19.55 o 
   0  10   6     1240.63     1126.68     44.01 o 
   1  10   6        7.77        3.33      5.80 o 
   2  10   6      357.49      360.72     17.02 o 
   3  10   6      912.24      889.50     24.04 o 
   4  10   6     2107.07     2098.40     51.55 o 
   5  10   6     1866.42     1642.33     42.21 o 
   6  10   6      952.55      846.92     22.61 o 
   7  10   6      195.47      200.78     16.79 o 
   8  10   6      251.87      239.95     16.69 o 
   9  10   6     1029.10     1175.28     35.41 o 
  10  10   6     4376.03     4548.24     76.84 o 
  11  10   6      950.67      935.64     36.80 o 
  12  10   6        1.33        3.76      8.93 o 
  13  10   6      872.89      885.82     41.23 o 
  14  10   6     1000.98      975.38     40.03 o 
  15  10   6      751.26      739.81     41.06 o 
  16  10   6      105.77       90.09     17.54 o 
  17  10   6      104.53      153.39     20.71 o 
  18  10   6      282.86      292.68     26.53 o 
  19  10   6        1.45       30.29     20.90 o 
  20  10   6        9.58       25.55     16.46 o 
  21  10   6       43.24       44.54     13.41 o 
   1  11   6     1425.88     1213.98     29.09 o 
   2  11   6     1156.21     1105.98     23.64 o 
   3  11   6     3441.08     3263.47     46.17 o 
   4  11   6     4070.41     3968.91     53.97 o 
   5  11   6     6330.76     6409.82     59.59 o 
   6  11   6      189.53      163.45     13.70 o 
   7  11   6      627.25      693.47     23.28 o 
   8  11   6     1237.91     1134.17     28.60 o 
   9  11   6      673.86      651.14     31.54 o 
  10  11   6      537.86      614.29     36.67 o 
  11  11   6      470.97      477.94     31.29 o 
  12  11   6      489.30      413.29     30.55 o 
  13  11   6        6.78       17.82     11.68 o 
  14  11   6      286.41      261.52     22.26 o 
  15  11   6      535.01      568.48     32.43 o 
  16  11   6       31.91        7.05     12.34 o 
  17  11   6      166.57      180.87     22.74 o 
  18  11   6        4.51       20.74     10.55 o 
  19  11   6       34.30       45.55     13.42 o 
  20  11   6       23.95       21.91     23.19 o 
  21  11   6        5.12       30.93     22.06 o 
   0  12   6     2229.17     1855.67    107.76 o 
   1  12   6     1574.97     1556.16     62.20 o 
   2  12   6      130.68       59.85      7.75 o 
   3  12   6        0.72        7.56      7.11 o 
   4  12   6      185.13      279.21     18.93 o 
   5  12   6      477.46      443.81     20.47 o 
   6  12   6     1592.06     1554.65     29.57 o 
   7  12   6      483.81      512.00     21.16 o 
   8  12   6     2426.15     2524.12     52.71 o 
   9  12   6      300.80      299.16     20.01 o 
  10  12   6      671.45      646.91     32.64 o 
  11  12   6      178.14      168.30     21.08 o 
  12  12   6      355.47      464.70     31.48 o 
  13  12   6        8.49      -10.70     10.70 o 
  14  12   6      329.20      418.40     29.64 o 
  15  12   6       57.12       79.32     15.54 o 
  16  12   6      111.18       99.46     16.15 o 
  17  12   6       55.41       58.91     14.11 o 
  18  12   6       15.75        8.31     14.23 o 
  19  12   6        3.17       19.45     12.36 o 
  20  12   6        4.36       19.76     12.87 o 
  21  12   6        1.22       43.23     13.99 o 
   1  13   6     2457.01     2574.15     39.98 o 
   2  13   6     1130.38     1210.39     25.29 o 
   3  13   6      997.92     1066.44     25.92 o 
   4  13   6      731.70      752.33     18.08 o 
   5  13   6      803.05      866.46     25.25 o 
   6  13   6        3.24       -7.14      7.14 o 
   7  13   6       63.96       23.20      9.46 o 
   8  13   6      122.82       89.92     13.01 o 
   9  13   6      185.80      197.74     16.36 o 
  10  13   6       11.80        6.20     21.23 o 
  11  13   6     1512.93     1525.74     57.04 o 
  12  13   6        0.01       14.83     12.38 o 
  13  13   6       39.57       75.92     12.79 o 
  14  13   6       71.36       48.27     15.79 o 
  15  13   6        0.63       20.89      9.77 o 
  16  13   6       10.60       14.20      8.71 o 
  17  13   6       66.97       53.97     14.01 o 
  18  13   6        2.85       15.35     16.62 o 
  19  13   6        2.07        1.25     12.94 o 
  20  13   6       67.74       54.78     19.86 o 
  21  13   6       28.45       57.44     15.51 o 
   0  14   6      706.75      660.14     31.51 o 
   1  14   6      107.32       66.26      9.53 o 
   2  14   6     1597.38     1672.77     23.64 o 
   3  14   6      723.35      831.35     23.66 o 
   4  14   6      271.24      159.24     12.17 o 
   5  14   6      142.16      128.75     14.24 o 
   6  14   6      667.89      762.94     35.95 o 
   7  14   6      224.71      264.24     17.79 o 
   8  14   6     1512.52     1716.86     43.99 o 
   9  14   6       26.01       23.64     11.38 o 
  10  14   6     1559.93     1520.77     72.77 o 
  11  14   6      377.19      428.00     29.56 o 
  12  14   6      276.75      295.14     23.37 o 
  13  14   6       42.40       48.45     12.53 o 
  14  14   6       65.03       42.35     14.01 o 
  15  14   6        3.05       51.60     12.69 o 
  16  14   6        3.52       23.96     14.90 o 
  17  14   6       14.66       23.03     16.90 o 
  18  14   6      144.78      160.45     25.48 o 
  19  14   6       22.47       25.60     13.64 o 
  20  14   6       76.61       45.53     13.23 o 
   1  15   6        4.12       16.01      5.47 o 
   2  15   6      506.84      563.31     21.57 o 
   3  15   6     4554.90     4733.76     80.30 o 
   4  15   6     1519.00     1531.21     34.12 o 
   5  15   6      858.91      809.60     36.87 o 
   6  15   6      413.27      392.54     23.37 o 
   7  15   6        1.29        3.38      8.43 o 
   8  15   6       79.56       55.68     10.29 o 
   9  15   6      660.80      673.49     37.04 o 
  10  15   6      419.40      442.95     28.84 o 
  11  15   6      110.73       89.33     13.41 o 
  12  15   6        2.38       15.35     13.37 o 
  13  15   6       68.40       33.99     12.71 o 
  14  15   6       86.29      109.43     19.88 o 
  15  15   6       79.38       65.54     13.70 o 
  16  15   6       23.42       16.12     11.30 o 
  17  15   6      155.40      110.92     18.44 o 
  18  15   6        0.02       -8.95     18.38 o 
  19  15   6       68.36       51.90     16.24 o 
  20  15   6       18.86       20.30     20.45 o 
   0  16   6      590.87      579.80     33.81 o 
   1  16   6       15.47        2.06      5.29 o 
   2  16   6     1773.10     1660.59     39.21 o 
   3  16   6        0.89        3.31      8.40 o 
   4  16   6      483.80      545.76     22.21 o 
   5  16   6     1957.93     1955.80     48.59 o 
   6  16   6      920.80      882.99     27.75 o 
   7  16   6       38.61       32.40      9.84 o 
   8  16   6        7.80      -10.95     14.43 o 
   9  16   6       84.56       43.19     11.92 o 
  10  16   6      162.08      142.76     18.07 o 
  11  16   6      752.31      823.04     41.80 o 
  12  16   6      639.13      657.03     41.18 o 
  13  16   6       25.22       -8.47     16.41 o 
  14  16   6      275.34      277.96     26.86 o 
  15  16   6       79.62       67.15     14.35 o 
  16  16   6       49.60       27.06     19.10 o 
  17  16   6        3.77        9.21     16.65 o 
  18  16   6      374.23      436.80     27.85 o 
  19  16   6       32.18       15.38     25.99 o 
  20  16   6       20.99       -5.70     11.17 o 
   1  17   6      576.07      578.25     23.48 o 
   2  17   6      413.56      350.38     17.76 o 
   3  17   6     1046.21      922.91     29.07 o 
   4  17   6     1271.21     1168.87     32.69 o 
   5  17   6     2240.10     2199.36     52.84 o 
   6  17   6      239.80      211.50     17.75 o 
   7  17   6      386.30      399.17     24.84 o 
   8  17   6     1332.19     1359.39     58.87 o 
   9  17   6      934.93     1040.06     49.08 o 
  10  17   6      594.37      736.01     47.01 o 
  11  17   6      453.92      571.17     36.79 o 
  12  17   6      356.53      384.16     29.16 o 
  13  17   6       17.49       36.03     13.99 o 
  14  17   6        2.70       -3.48     18.55 o 
  15  17   6      162.77      164.74     24.51 o 
  16  17   6       13.49        1.13     18.25 o 
  17  17   6      222.56      281.23     30.63 o 
  18  17   6       79.60       76.43     16.73 o 
  19  17   6       94.99       78.61     25.02 o 
   0  18   6      114.19       88.86     14.85 o 
   1  18   6       19.14        4.70      9.71 o 
   2  18   6       94.64      103.92     11.58 o 
   3  18   6       50.18       14.95      6.08 o 
   4  18   6       53.13       59.42      8.33 o 
   5  18   6      349.03      318.60     20.95 o 
   6  18   6      136.25      149.06     19.29 o 
   7  18   6      472.59      481.35     29.29 o 
   8  18   6      220.10      202.62     20.38 o 
   9  18   6      556.61      511.55     33.18 o 
  10  18   6      610.17      674.43     44.45 o 
  11  18   6       66.04       73.80     14.84 o 
  12  18   6      336.02      342.92     28.31 o 
  13  18   6       34.55        3.56     14.52 o 
  14  18   6      749.07      826.87     42.14 o 
  15  18   6      126.53       80.85     18.30 o 
  16  18   6        7.90       20.32     10.15 o 
  17  18   6       26.09       16.32     20.20 o 
  18  18   6       31.11       12.28     10.30 o 
  19  18   6        9.91       35.55     16.85 o 
   1  19   6      182.10      171.53     13.60 o 
   2  19   6      932.08      859.94     27.92 o 
   3  19   6     4995.40     5194.44     83.73 o 
   4  19   6     1259.35     1189.16     38.27 o 
   5  19   6     1115.26     1128.70     35.05 o 
   6  19   6       23.24       33.30     10.37 o 
   7  19   6      777.90      848.41     40.28 o 
   8  19   6     1923.62     1966.19     69.67 o 
   9  19   6     4183.25     4552.28    100.76 o 
  10  19   6     1214.32     1217.03     50.27 o 
  11  19   6      549.88      489.26     31.59 o 
  12  19   6       12.12       30.71     15.15 o 
  13  19   6       18.74        4.92     17.26 o 
  14  19   6      320.09      272.67     27.10 o 
  15  19   6      622.18      703.48     42.21 o 
  16  19   6      424.63      429.41     27.88 o 
  17  19   6        7.94        8.54     10.10 o 
  18  19   6       35.16       77.37     19.31 o 
  19  19   6      140.45      129.75     25.11 o 
   0  20   6      192.29      156.24     22.18 o 
   1  20   6      123.12       86.27     13.74 o 
   2  20   6     1060.65     1086.28     34.40 o 
   3  20   6       12.65        6.59     13.40 o 
   4  20   6      743.40      716.02     32.61 o 
   5  20   6       23.47       12.95      6.02 o 
   6  20   6      647.09      676.36     34.27 o 
   7  20   6      342.32      356.45     26.74 o 
   8  20   6        4.13       -0.70     12.05 o 
   9  20   6      339.97      314.79     27.09 o 
  10  20   6      265.38      190.94     25.34 o 
  11  20   6       91.90       57.86     14.45 o 
  12  20   6      315.03      317.90     26.59 o 
  13  20   6      181.27      146.86     21.50 o 
  14  20   6       28.30       25.65     12.55 o 
  15  20   6       72.84       42.13     12.10 o 
  16  20   6       32.52       12.70     11.65 o 
  17  20   6       57.85       91.91     19.01 o 
  18  20   6      136.63      145.78     25.59 o 
   1  21   6        0.35       -6.55      8.58 o 
   2  21   6      118.92       67.62     10.32 o 
   3  21   6      804.23      805.88     35.13 o 
   4  21   6      262.53      201.18     17.40 o 
   5  21   6       32.11       12.50     11.29 o 
   6  21   6       16.05       15.80     12.15 o 
   7  21   6        1.92       -8.03      8.03 o 
   8  21   6       72.18       58.72     12.71 o 
   9  21   6      157.94      115.89     17.87 o 
  10  21   6       32.07        8.93     15.16 o 
  11  21   6      175.14      120.13     19.90 o 
  12  21   6       11.65       10.58     10.94 o 
  13  21   6      185.94      140.40     21.49 o 
  14  21   6       12.28       -2.44     11.70 o 
  15  21   6       61.53       59.27     21.60 o 
  16  21   6        2.95       30.57     11.46 o 
  17  21   6       19.70       30.84     25.03 o 
  18  21   6       36.96       41.31     22.29 o 
   0  22   6      689.30      753.03     48.54 o 
   1  22   6       78.30       54.22     11.32 o 
   2  22   6      927.47      953.95     43.27 o 
   3  22   6      390.23      358.84     23.72 o 
   4  22   6        0.00        0.80     10.75 o 
   5  22   6      302.60      309.14     24.88 o 
   6  22   6       57.34       32.50     11.97 o 
   7  22   6       72.30       42.47     10.05 o 
   8  22   6      365.05      400.14     29.92 o 
   9  22   6       80.37       40.66     14.59 o 
  10  22   6       84.51       75.40     14.47 o 
  11  22   6      319.21      319.84     28.25 o 
  12  22   6        0.15       -6.96     10.83 o 
  13  22   6        0.10        9.41     20.01 o 
  14  22   6      162.40      110.09     27.43 o 
  15  22   6       65.31       61.56     15.24 o 
  16  22   6        5.95       36.41     17.33 o 
  17  22   6        5.63       27.44     16.59 o 
   1  23   6      370.10      298.87     22.19 o 
   2  23   6      946.54      838.49     37.09 o 
   3  23   6     3041.55     2843.33     49.60 o 
   4  23   6      454.67      382.29     26.67 o 
   5  23   6       24.19       14.66      8.02 o 
   6  23   6      308.77      287.23     22.67 o 
   7  23   6      809.55      829.91     47.48 o 
   8  23   6       69.42      104.45     17.09 o 
   9  23   6       11.24       19.34     11.97 o 
  10  23   6      118.98      128.52     21.41 o 
  11  23   6      883.56      895.25     44.86 o 
  12  23   6      196.29      268.44     27.45 o 
  13  23   6      180.11      149.55     21.41 o 
  14  23   6        2.17       25.80     10.35 o 
  15  23   6       63.80       51.43     16.01 o 
  16  23   6       64.85       53.63     23.93 o 
  17  23   6       51.20       65.48     14.94 o 
   0  24   6      782.37      705.22     50.06 o 
   1  24   6      743.76      694.02     36.39 o 
   2  24   6       14.50       38.05     11.06 o 
   3  24   6       11.83       19.33     10.13 o 
   4  24   6      439.35      427.11     29.19 o 
   5  24   6      271.36      261.19     23.29 o 
   6  24   6        0.00       13.42      8.38 o 
   7  24   6       17.12       24.90     11.82 o 
   8  24   6        1.12       -9.17      9.17 o 
   9  24   6      237.65      234.49     25.56 o 
  10  24   6      328.78      335.02     26.22 o 
  11  24   6      187.10      179.38     23.35 o 
  12  24   6       41.19       25.13     14.66 o 
  13  24   6        2.24        7.41     11.58 o 
  14  24   6       41.32       30.91     15.86 o 
  15  24   6       54.66       11.96     18.62 o 
  16  24   6       87.36       50.47     18.90 o 
   1  25   6     1277.63     1201.65     45.15 o 
   2  25   6     1707.22     1679.61     48.87 o 
   3  25   6     3473.79     3300.41     78.26 o 
   4  25   6      554.99      557.72     35.94 o 
   5  25   6      107.86       54.10     10.38 o 
   6  25   6      215.06      184.44     22.22 o 
   7  25   6     1037.19      949.17     41.14 o 
   8  25   6      190.19      155.58     21.87 o 
   9  25   6      412.57      422.83     28.80 o 
  10  25   6        5.93       20.22     12.43 o 
  11  25   6       94.91       65.19     15.80 o 
  12  25   6        1.63        9.75     18.38 o 
  13  25   6       15.97        7.42     12.39 o 
  14  25   6       89.49       57.94     23.62 o 
  15  25   6        4.64       33.85     17.85 o 
   0  26   6     1832.77     1722.38     82.17 o 
   1  26   6        0.89        1.29      9.32 o 
   2  26   6       36.05        4.93      9.44 o 
   3  26   6        1.90      -10.92     10.92 o 
   4  26   6       76.89       33.93     12.05 o 
   5  26   6       35.78        0.08     13.10 o 
   6  26   6      342.28      308.15     25.52 o 
   7  26   6       16.25        1.68     10.25 o 
   8  26   6       16.71       -4.34     10.86 o 
   9  26   6       12.30       13.21     10.04 o 
  10  26   6      523.98      521.56     41.73 o 
  11  26   6        3.16        6.42     16.35 o 
  12  26   6       12.90       21.35     20.21 o 
  13  26   6        3.64       27.01     22.53 o 
  14  26   6      317.46      338.18     39.81 o 
  15  26   6       12.09       41.71     20.53 o 
   1  27   6      934.12      810.89     28.81 o 
   2  27   6     1233.17     1108.99     42.52 o 
   3  27   6     2710.80     2666.62     91.33 o 
   4  27   6      493.16      473.28     28.44 o 
   5  27   6     1688.31     1601.59     70.98 o 
   6  27   6      193.20      204.16     24.00 o 
   7  27   6      183.16      231.19     27.32 o 
   8  27   6      381.11      362.90     26.33 o 
   9  27   6     1191.19     1192.30     72.25 o 
  10  27   6      331.85      390.37     33.24 o 
  11  27   6      120.54      119.93     16.94 o 
  12  27   6        1.28       10.47     18.41 o 
  13  27   6       25.94       51.25     16.50 o 
  14  27   6       20.30       29.88     14.38 o 
   0  28   6      877.87      881.61     59.90 o 
   1  28   6       12.44       -1.20     11.21 o 
   2  28   6        7.18        7.69      7.95 o 
   3  28   6      199.53      168.81     21.30 o 
   4  28   6      134.81      173.04     22.75 o 
   5  28   6        0.12      -13.58     17.69 o 
   6  28   6       50.82       36.28     11.14 o 
   7  28   6        6.94       16.50     11.81 o 
   8  28   6       25.81        1.72     14.56 o 
   9  28   6       10.82       -2.45      9.65 o 
  10  28   6        2.57       -5.44     10.50 o 
  11  28   6       19.81      -13.98     22.89 o 
  12  28   6        4.78       36.83     25.80 o 
  13  28   6       11.79       42.88     16.80 o 
   1  29   6       20.26       26.00      7.59 o 
   2  29   6       19.50        5.53     10.91 o 
   3  29   6      171.72      139.49     17.46 o 
   4  29   6      126.00      122.65     18.08 o 
   5  29   6      282.75      321.71     26.12 o 
   6  29   6       77.90       48.69     12.10 o 
   7  29   6      110.99      115.20     20.19 o 
   8  29   6       46.10       50.88     13.22 o 
   9  29   6      175.57      164.08     21.88 o 
  10  29   6      169.29      180.42     27.98 o 
  11  29   6      134.68      168.53     25.36 o 
  12  29   6       65.48       73.04     17.41 o 
   0  30   6      264.09      250.99     30.45 o 
   1  30   6        0.68       -2.67      7.62 o 
   2  30   6       86.67       84.68     14.52 o 
   3  30   6        8.52        9.00     14.70 o 
   4  30   6       18.28       17.97     11.89 o 
   5  30   6       58.32       65.49     13.04 o 
   6  30   6        6.16       20.96      7.64 o 
   7  30   6        5.92        2.33     18.10 o 
   8  30   6       36.70       32.96     18.64 o 
   9  30   6       68.88       57.46     20.44 o 
  10  30   6      432.75      508.45     39.03 o 
  11  30   6       16.58       25.10     17.78 o 
   1  31   6        5.15       11.59      8.48 o 
   2  31   6        8.32        2.09     10.01 o 
   3  31   6        0.05       -1.37     13.45 o 
   4  31   6       19.95       12.00     10.89 o 
   5  31   6       15.65       24.36     10.14 o 
   6  31   6        0.00       -7.59     12.93 o 
   7  31   6       79.91       90.60     18.13 o 
   8  31   6       62.79      109.94     21.86 o 
   9  31   6       10.03       11.08     11.95 o 
  10  31   6        1.05      -13.64     14.82 o 
   0  32   6       28.98       30.77     23.11 o 
   1  32   6        0.46      -14.96     14.96 o 
   2  32   6       31.12       41.48     14.09 o 
   3  32   6        4.95       57.95     12.73 o 
   4  32   6        3.19       22.49     18.02 o 
   5  32   6       28.24       33.04     13.92 o 
   6  32   6      125.63      158.89     23.63 o 
   7  32   6       75.91       81.00     18.14 o 
   8  32   6       14.78       29.02     18.50 o 
   1  33   6      152.13      139.68     21.94 o 
   2  33   6       99.96      117.14     25.12 o 
   3  33   6      518.28      576.30     46.19 o 
   4  33   6      145.20      146.31     22.56 o 
   5  33   6      146.34      103.04     18.78 o 
   6  33   6        1.96       13.54     12.24 o 
   0  34   6       75.71      145.65     39.36 o 
   1  34   6        1.69       -6.69     26.14 o 
   2  34   6       25.58        2.12     14.47 o 
   3  34   6       34.28       -2.96     18.63 o 
   4  34   6       79.68       60.14     14.62 o 
   1   1   7      904.44      892.85     25.11 o 
   2   1   7     2403.27     2322.84     31.65 o 
   3   1   7     1286.80     1198.84     30.96 o 
   4   1   7     5000.64     5033.80     45.39 o 
   5   1   7      706.49      720.63     18.40 o 
   6   1   7        8.30       23.07      6.14 o 
   7   1   7       28.10       13.07      7.73 o 
   8   1   7      675.96      772.40     20.42 o 
   9   1   7       20.59       23.53      6.68 o 
  10   1   7        7.11       -0.27      5.84 o 
  11   1   7      510.50      496.60     25.46 o 
  12   1   7     1268.17     1332.94     37.23 o 
  13   1   7        9.49       -6.90      7.01 o 
  14   1   7     1620.64     1682.15     56.04 o 
  15   1   7      751.60      700.48     34.98 o 
  16   1   7      340.55      343.24     23.34 o 
  17   1   7       38.65       12.35     13.10 o 
  18   1   7      686.21      575.71     34.76 o 
  19   1   7      276.83      232.43     23.22 o 
  20   1   7      308.62      341.81     29.29 o 
  21   1   7        2.38        6.85     16.99 o 
  22   1   7        3.90       32.53     17.44 o 
   0   2   7     6620.15     6408.55    150.55 o 
   1   2   7     5238.54     4948.96     53.37 o 
   2   2   7     3225.60     3109.19     40.68 o 
   3   2   7     4679.42     4696.14     47.00 o 
   4   2   7      470.00      540.76     20.04 o 
   5   2   7     4100.98     3818.52     50.47 o 
   6   2   7      907.62      761.67     21.08 o 
   7   2   7      192.15       90.15     10.49 o 
   8   2   7       10.64       13.58      8.44 o 
   9   2   7       15.44       12.68      6.74 o 
  10   2   7      648.77      710.91     26.97 o 
  11   2   7      331.75      386.39     20.66 o 
  12   2   7      308.56      315.38     19.33 o 
  13   2   7       61.12       50.66      9.89 o 
  14   2   7       54.18       43.33      8.06 o 
  15   2   7      144.87      129.19     14.96 o 
  16   2   7        3.07       17.25      8.11 o 
  17   2   7        0.17       -3.23      6.70 o 
  18   2   7        0.76      -10.24     10.24 o 
  19   2   7      264.23      274.89     23.65 o 
  20   2   7        0.17        4.27      6.58 o 
  21   2   7      325.70      320.92     32.16 o 
  22   2   7      111.14       63.89     23.89 o 
   1   3   7       10.09       17.60      9.36 o 
   2   3   7      299.83      243.45     12.79 o 
   3   3   7     3025.56     2738.47     37.47 o 
   4   3   7     3584.25     3162.53     42.28 o 
   5   3   7     2157.55     2042.12     37.49 o 
   6   3   7     5261.81     4772.30     63.01 o 
   7   3   7     1181.70     1187.23     27.67 o 
   8   3   7     7270.96     7448.33     78.16 o 
   9   3   7     3587.63     3698.70     55.62 o 
  10   3   7      321.75      279.86     15.00 o 
  11   3   7       78.63       82.15     10.66 o 
  12   3   7        2.39        3.93      7.33 o 
  13   3   7      231.17      218.83     17.35 o 
  14   3   7       88.52      102.08     14.44 o 
  15   3   7        2.38        6.81      9.33 o 
  16   3   7      607.43      503.34     28.89 o 
  17   3   7      319.80      320.80     24.19 o 
  18   3   7       96.16       46.48     14.58 o 
  19   3   7       83.03       62.20     11.98 o 
  20   3   7       67.04       71.19     14.82 o 
  21   3   7       25.52       70.87     15.13 o 
  22   3   7        6.11       38.07     12.72 o 
   0   4   7    52309.84    54924.89    777.84 o 
   1   4   7    53624.38    56071.16    381.61 o 
   2   4   7     5836.74     5759.56     57.10 o 
   3   4   7     2037.97     1988.84     34.63 o 
   4   4   7     4708.30     4985.55     65.32 o 
   5   4   7    25312.35    27737.34    228.12 o 
   6   4   7    11033.45    11222.71     83.66 o 
   7   4   7     7166.81     6676.49     80.93 o 
   8   4   7      287.52      200.81     14.01 o 
   9   4   7     1764.78     1928.51     27.17 o 
  10   4   7      555.36      524.84     20.20 o 
  11   4   7      582.57      523.60     26.05 o 
  12   4   7      374.02      364.16     23.20 o 
  13   4   7      467.97      439.30     26.82 o 
  14   4   7        1.93       13.77      6.69 o 
  15   4   7       65.58      100.91     14.75 o 
  16   4   7       39.44       24.51      9.34 o 
  17   4   7      167.46      154.21     18.89 o 
  18   4   7        8.26        4.78     14.76 o 
  19   4   7       33.12       27.51     15.36 o 
  20   4   7        1.03       20.49     10.67 o 
  21   4   7       31.73       26.21     22.66 o 
  22   4   7        1.99       21.52     16.11 o 
   1   5   7       66.14       81.00      7.95 o 
   2   5   7     2502.60     2252.91     33.52 o 
   3   5   7     4044.43     3720.21     53.26 o 
   4   5   7     9652.70     9716.41    111.16 o 
   5   5   7     2625.59     2614.89     38.59 o 
   6   5   7     1436.41     1452.47     33.58 o 
   7   5   7      116.30      173.52     11.99 o 
   8   5   7     1182.08     1464.43     25.76 o 
   9   5   7      521.96      525.36     21.49 o 
  10   5   7     2140.87     2326.39     46.03 o 
  11   5   7      332.34      392.41     22.07 o 
  12   5   7     1459.55     1455.93     51.48 o 
  13   5   7     1050.02     1007.30     43.39 o 
  14   5   7      530.12      496.72     30.64 o 
  15   5   7       98.79       94.21     17.70 o 
  16   5   7      339.04      315.07     28.31 o 
  17   5   7      625.41      645.83     38.28 o 
  18   5   7      410.09      366.03     26.54 o 
  19   5   7       48.76       43.85     12.64 o 
  20   5   7        0.02       27.65     10.16 o 
  21   5   7       11.11       39.07     13.03 o 
  22   5   7       69.46       94.63     18.50 o 
   0   6   7        5.25       -6.79      6.79 o 
   1   6   7     3511.32     3496.16     51.42 o 
   2   6   7      353.38      318.52     15.77 o 
   3   6   7     1203.23     1198.82     31.20 o 
   4   6   7      484.26      544.21     19.85 o 
   5   6   7       59.28       61.95      8.50 o 
   6   6   7      888.84      936.37     20.35 o 
   7   6   7     1893.93     1933.63     41.56 o 
   8   6   7     3191.53     3276.26     47.67 o 
   9   6   7     1596.39     1521.50     38.09 o 
  10   6   7      160.61      172.91     15.22 o 
  11   6   7     3389.73     3399.30     79.35 o 
  12   6   7      527.09      510.79     29.88 o 
  13   6   7      227.85      239.02     20.11 o 
  14   6   7       16.89       23.05     12.76 o 
  15   6   7        5.85       15.99      9.43 o 
  16   6   7      191.22      189.61     21.12 o 
  17   6   7        0.78        2.76      8.34 o 
  18   6   7        2.34       50.58     10.88 o 
  19   6   7       84.78       65.41     14.22 o 
  20   6   7      135.62      134.69     21.20 o 
  21   6   7       26.68       34.98     12.17 o 
  22   6   7      176.40      226.40     24.02 o 
   1   7   7     1524.51     1477.83     32.43 o 
   2   7   7    13769.52    14207.92    165.08 o 
   3   7   7     5491.09     5759.11     58.36 o 
   4   7   7     6524.19     6984.89     86.12 o 
   5   7   7     2996.33     3144.53     46.27 o 
   6   7   7        0.05       -1.01      5.53 o 
   7   7   7      482.01      532.08     23.72 o 
   8   7   7      843.84     1062.98     33.18 o 
   9   7   7      333.07      394.84     20.28 o 
  10   7   7      592.97      597.83     30.45 o 
  11   7   7      222.89      172.11     14.12 o 
  12   7   7     1918.40     1865.62     50.82 o 
  13   7   7      235.42      167.68     17.10 o 
  14   7   7       10.85       18.36     11.41 o 
  15   7   7      217.76      214.35     21.74 o 
  16   7   7      349.95      327.82     28.02 o 
  17   7   7      423.65      415.49     29.24 o 
  18   7   7      295.92      316.97     26.05 o 
  19   7   7       25.12        7.57     10.05 o 
  20   7   7       63.11       64.64     13.73 o 
  21   7   7       24.33       72.31     15.74 o 
  22   7   7      325.26      291.28     26.78 o 
   0   8   7     5859.34     6208.07     91.88 o 
   1   8   7     6693.47     7012.36     67.72 o 
   2   8   7        2.79       32.04      7.41 o 
   3   8   7     3950.96     4215.30     57.20 o 
   4   8   7      555.72      517.23     21.66 o 
   5   8   7      166.33      101.42     11.43 o 
   6   8   7      339.06      253.18     67.67 o 
   7   8   7      425.38      454.98     20.12 o 
   8   8   7      397.94      486.94     22.20 o 
   9   8   7     1009.40     1102.81     31.40 o 
  10   8   7      162.47      191.72     14.62 o 
  11   8   7      641.28      666.96     33.02 o 
  12   8   7       31.55       21.25     11.50 o 
  13   8   7      114.18       85.09     14.50 o 
  14   8   7      339.09      417.90     29.94 o 
  15   8   7       21.05       15.83     17.42 o 
  16   8   7        6.08        8.12     10.95 o 
  17   8   7        8.83       13.61     12.98 o 
  18   8   7      186.10      218.31     24.34 o 
  19   8   7        1.20        0.64      9.97 o 
  20   8   7       16.90        3.42     12.53 o 
  21   8   7       14.25        0.98     10.20 o 
  22   8   7        5.20       51.84     17.40 o 
   1   9   7     2239.72     2347.23     47.92 o 
   2   9   7    15383.44    16187.57    145.61 o 
   3   9   7     8571.03     8835.95     81.07 o 
   4   9   7      337.51      365.37     16.22 o 
   5   9   7       26.25       22.69      6.21 o 
   6   9   7      165.38      144.77     11.72 o 
   7   9   7        3.10       -2.84      7.84 o 
   8   9   7       26.02       29.66      8.33 o 
   9   9   7        0.03       17.69      9.33 o 
  10   9   7       62.94       99.01     11.63 o 
  11   9   7        2.09        9.97      9.61 o 
  12   9   7       14.52       18.44     12.02 o 
  13   9   7       57.01       51.32     11.01 o 
  14   9   7      421.41      458.64     29.05 o 
  15   9   7       50.51       59.74     13.53 o 
  16   9   7       62.68       16.30     13.85 o 
  17   9   7      217.65      218.15     26.63 o 
  18   9   7       64.03       49.82     12.22 o 
  19   9   7        0.29       18.15     11.06 o 
  20   9   7       32.80       20.73     16.82 o 
  21   9   7        2.90       12.47     12.92 o 
   0  10   7    19192.64    19901.29    151.41 o 
   1  10   7    19600.50    20038.16    108.40 o 
   2  10   7      334.77      256.46     21.70 o 
   3  10   7    10747.28    11495.78     99.57 o 
   4  10   7     3930.90     4270.91     61.19 o 
   5  10   7     7737.00     8609.08     82.69 o 
   6  10   7     2041.26     2000.75     23.00 o 
   7  10   7     1927.53     1715.73     45.38 o 
   8  10   7      672.49      798.64     33.26 o 
   9  10   7     2725.29     2736.94     51.69 o 
  10  10   7      340.62      302.47     20.06 o 
  11  10   7        5.42       -4.62      8.10 o 
  12  10   7        3.71       17.62     15.04 o 
  13  10   7      202.81      243.13     22.59 o 
  14  10   7       84.54       63.19     12.55 o 
  15  10   7        6.71       13.12     10.82 o 
  16  10   7       42.54       66.55     13.23 o 
  17  10   7        2.44        0.14     12.74 o 
  18  10   7        9.31       19.23     11.84 o 
  19  10   7        2.85       15.49     10.48 o 
  20  10   7        2.99       33.35     17.48 o 
  21  10   7       61.70       59.22     15.51 o 
   1  11   7     1062.98     1052.39     35.57 o 
   2  11   7     1247.21     1352.42     24.97 o 
   3  11   7     1906.45     1945.43     26.40 o 
   4  11   7     1907.76     1861.21     24.33 o 
   5  11   7      148.46      150.51     13.21 o 
   6  11   7       10.38        5.64      9.54 o 
   7  11   7      339.07      358.80     20.21 o 
   8  11   7        0.24        2.71      7.12 o 
   9  11   7      274.79      297.70     19.58 o 
  10  11   7       10.62       -1.23      7.91 o 
  11  11   7       40.32       52.73     12.68 o 
  12  11   7      732.60      653.68     37.30 o 
  13  11   7      330.60      294.42     24.44 o 
  14  11   7      283.00      312.74     24.36 o 
  15  11   7      192.13      143.86     20.15 o 
  16  11   7       23.81       13.67     14.96 o 
  17  11   7       58.57       27.39     14.35 o 
  18  11   7       68.33       85.92     15.45 o 
  19  11   7       17.68       11.20     13.09 o 
  20  11   7       10.20       -3.12     19.19 o 
  21  11   7        9.54        0.07     23.26 o 
   0  12   7      665.45      650.13     26.89 o 
   1  12   7       46.76        4.35      7.68 o 
   2  12   7     1651.03     1684.55     20.43 o 
   3  12   7     4403.44     4700.13     68.85 o 
   4  12   7      173.61      198.80     14.10 o 
   5  12   7      248.39      212.51     15.64 o 
   6  12   7       77.62      101.64     13.97 o 
   7  12   7      774.42      782.32     30.09 o 
   8  12   7     3830.33     3914.55     48.65 o 
   9  12   7     3789.44     3900.14     81.45 o 
  10  12   7     1679.00     1759.92     72.49 o 
  11  12   7     1445.37     1567.23     54.45 o 
  12  12   7      807.87      828.79     42.18 o 
  13  12   7     1108.17     1130.19     47.67 o 
  14  12   7      374.03      396.18     27.90 o 
  15  12   7      373.42      407.69     31.24 o 
  16  12   7       74.95       39.76     16.67 o 
  17  12   7        2.85        9.76     13.99 o 
  18  12   7      114.84       61.49     15.58 o 
  19  12   7       89.33       56.33     19.18 o 
  20  12   7       43.32       27.90     20.39 o 
  21  12   7       31.17       56.61     15.12 o 
   1  13   7      960.55      796.04     22.37 o 
   2  13   7     5718.21     5146.88     59.12 o 
   3  13   7     2626.39     2343.36     44.78 o 
   4  13   7     1990.69     1893.04     37.89 o 
   5  13   7     1918.18     1818.27     43.36 o 
   6  13   7     2019.26     2141.93     47.93 o 
   7  13   7       76.25       94.43     10.98 o 
   8  13   7     2718.68     3016.99     61.45 o 
   9  13   7     5395.35     5664.93     83.90 o 
  10  13   7     8895.86     9551.37    164.93 o 
  11  13   7     1682.04     1696.36     58.56 o 
  12  13   7      265.01      246.11     23.85 o 
  13  13   7      502.61      448.36     32.27 o 
  14  13   7      715.29      678.83     37.32 o 
  15  13   7      683.84      787.66     39.73 o 
  16  13   7      519.17      535.68     35.22 o 
  17  13   7      157.52      169.65     22.78 o 
  18  13   7      148.42      142.39     21.75 o 
  19  13   7       48.36       43.66     15.45 o 
  20  13   7       37.29       28.50     18.84 o 
   0  14   7      731.64      661.88     33.67 o 
   1  14   7      966.71      864.98     23.37 o 
   2  14   7      310.95      292.20     15.81 o 
   3  14   7      142.25      127.52     14.93 o 
   4  14   7      637.24      573.60     23.34 o 
   5  14   7      409.43      383.01     19.46 o 
   6  14   7      327.11      386.09     24.52 o 
   7  14   7        3.56        5.15      9.56 o 
   8  14   7       45.03       50.17     10.78 o 
   9  14   7     1234.89     1423.93     45.37 o 
  10  14   7      443.48      479.46     34.13 o 
  11  14   7      174.16      190.33     21.71 o 
  12  14   7      156.64      122.12     20.37 o 
  13  14   7      553.30      527.94     33.12 o 
  14  14   7      621.77      684.19     44.26 o 
  15  14   7      494.32      460.40     34.36 o 
  16  14   7        0.45       17.26     13.79 o 
  17  14   7      672.25      679.95     43.67 o 
  18  14   7        0.01       -9.47     13.23 o 
  19  14   7      133.79      121.49     19.90 o 
  20  14   7        0.89        4.99     19.20 o 
   1  15   7      279.13      202.01     18.00 o 
   2  15   7       83.48      159.16     14.96 o 
   3  15   7      419.83      430.37     20.05 o 
   4  15   7       35.20       28.50      8.29 o 
   5  15   7      472.86      454.77     26.21 o 
   6  15   7     1181.79     1218.66     36.58 o 
   7  15   7      408.58      409.20     26.57 o 
   8  15   7      128.01      126.42     16.82 o 
   9  15   7       32.05       24.69     12.78 o 
  10  15   7       76.42       97.56     15.10 o 
  11  15   7      478.68      524.45     30.94 o 
  12  15   7     2164.96     2250.33     62.16 o 
  13  15   7      786.93      828.86     45.13 o 
  14  15   7       52.79       42.39     10.36 o 
  15  15   7        2.21        5.86     11.69 o 
  16  15   7      759.00      800.67     35.62 o 
  17  15   7      165.81      160.08     23.47 o 
  18  15   7      626.11      611.47     27.80 o 
  19  15   7      324.35      328.84     33.85 o 
  20  15   7      270.91      276.01     23.91 o 
   0  16   7       90.28       98.31     16.32 o 
   1  16   7        4.76       11.21      8.98 o 
   2  16   7      186.57      191.81     14.40 o 
   3  16   7        0.62        4.73      5.62 o 
   4  16   7      683.33      706.87     33.14 o 
   5  16   7      338.31      327.02     21.03 o 
   6  16   7      239.99      186.71     14.36 o 
   7  16   7      346.45      377.46     25.50 o 
   8  16   7        2.11       11.20     11.23 o 
   9  16   7      277.24      306.46     23.82 o 
  10  16   7      384.62      357.70     26.86 o 
  11  16   7      291.83      255.79     21.79 o 
  12  16   7      288.21      327.21     36.13 o 
  13  16   7       41.69       44.44     12.41 o 
  14  16   7       41.75       23.90     18.79 o 
  15  16   7       16.84       33.11     11.10 o 
  16  16   7      132.75      108.72     22.02 o 
  17  16   7       64.00       78.41     14.95 o 
  18  16   7        2.78       39.48     19.44 o 
  19  16   7       30.83       40.33     24.98 o 
  20  16   7       31.66       45.48     16.40 o 
   1  17   7        3.34        6.77      5.78 o 
   2  17   7      103.31      126.01     12.28 o 
   3  17   7        7.12        7.10      9.36 o 
   4  17   7       53.05       20.56      6.89 o 
   5  17   7      116.78       82.32     12.55 o 
   6  17   7      145.97       92.40     13.63 o 
   7  17   7        9.68        9.99     11.00 o 
   8  17   7      302.23      314.71     21.99 o 
   9  17   7      235.82      232.13     23.51 o 
  10  17   7       53.91       62.84     13.61 o 
  11  17   7       88.65       68.42     14.07 o 
  12  17   7      154.29      135.26     18.64 o 
  13  17   7      456.60      445.55     29.94 o 
  14  17   7      150.20      182.68     23.86 o 
  15  17   7        2.64       21.52     16.23 o 
  16  17   7       75.96       56.70     12.00 o 
  17  17   7      102.67       95.64     16.99 o 
  18  17   7        3.57        9.20     22.56 o 
  19  17   7      144.94      135.48     23.03 o 
   0  18   7      304.01      364.71     27.90 o 
   1  18   7        6.55       30.17      7.62 o 
   2  18   7       23.87       13.06      8.63 o 
   3  18   7      227.73      231.37     20.62 o 
   4  18   7       23.45       15.63      9.53 o 
   5  18   7       44.23       48.16      9.06 o 
   6  18   7      243.69      224.39     19.78 o 
   7  18   7     1678.94     1906.39     62.81 o 
   8  18   7       20.28       12.03      8.63 o 
   9  18   7       38.02       21.99      7.97 o 
  10  18   7     1213.80     1205.05     50.08 o 
  11  18   7       22.34       27.72     20.02 o 
  12  18   7       55.81       49.37     14.55 o 
  13  18   7        0.23       -5.83     15.49 o 
  14  18   7       90.76       95.29     18.90 o 
  15  18   7      119.53      139.15     22.49 o 
  16  18   7      134.99      122.44     20.02 o 
  17  18   7      124.98       47.04     17.04 o 
  18  18   7       19.45       59.08     18.22 o 
  19  18   7      213.93      264.04     22.02 o 
   1  19   7     1479.43     1442.92     44.32 o 
   2  19   7     1282.37     1152.04     34.46 o 
   3  19   7     2565.31     2566.34     59.41 o 
   4  19   7      961.86      930.30     29.46 o 
   5  19   7       15.91       13.03      7.55 o 
   6  19   7      106.20      104.31     15.49 o 
   7  19   7       76.51       99.61     15.22 o 
   8  19   7      167.12      159.38     18.78 o 
   9  19   7      994.44     1017.99     41.32 o 
  10  19   7      427.59      404.22     28.52 o 
  11  19   7      158.94      128.40     20.17 o 
  12  19   7        1.66        7.50     13.50 o 
  13  19   7      197.05      193.92     24.38 o 
  14  19   7        2.15       19.40     11.05 o 
  15  19   7       71.39      106.33     19.05 o 
  16  19   7       61.25       59.48     16.74 o 
  17  19   7       17.56       10.40     13.73 o 
  18  19   7       72.07       40.93     22.43 o 
   0  20   7      229.46      235.18     27.20 o 
   1  20   7      487.61      499.57     26.97 o 
   2  20   7      488.13      504.04     26.84 o 
   3  20   7      434.37      444.93     28.21 o 
   4  20   7      342.78      321.42     20.33 o 
   5  20   7     1433.35     1533.52     46.00 o 
   6  20   7      870.32      931.95     45.20 o 
   7  20   7      970.52      937.28     42.26 o 
   8  20   7       13.64       15.69     12.91 o 
   9  20   7        0.66       -4.37      8.60 o 
  10  20   7        4.28      -10.65     12.46 o 
  11  20   7      115.93       90.00     15.37 o 
  12  20   7      745.02      756.62     38.57 o 
  13  20   7      737.30      726.66     43.40 o 
  14  20   7      108.79       74.85     14.60 o 
  15  20   7      175.69      173.45     25.10 o 
  16  20   7        0.33       11.12     16.72 o 
  17  20   7       53.86       42.57     20.59 o 
  18  20   7       39.64       63.14     15.61 o 
   1  21   7      681.28      688.11     31.38 o 
   2  21   7      551.33      607.11     31.29 o 
   3  21   7      101.38       45.77     11.06 o 
   4  21   7      310.06      269.35     21.03 o 
   5  21   7       11.62       -4.86      7.58 o 
   6  21   7     1512.36     1454.59     52.75 o 
   7  21   7      402.14      345.92     26.21 o 
   8  21   7      240.66      176.44     18.87 o 
   9  21   7       13.92       12.98      9.12 o 
  10  21   7       90.30       77.37     14.13 o 
  11  21   7      202.57      214.80     22.85 o 
  12  21   7      512.15      449.03     32.98 o 
  13  21   7        4.05       10.18     15.60 o 
  14  21   7       21.58        9.60     14.21 o 
  15  21   7      310.40      390.73     28.20 o 
  16  21   7      320.21      358.64     30.84 o 
  17  21   7       12.71       27.22     23.88 o 
   0  22   7        2.99       21.70     12.04 o 
   1  22   7       62.82       22.42      9.59 o 
   2  22   7      198.16      176.42     17.94 o 
   3  22   7      278.71      278.73     21.86 o 
   4  22   7       77.35       71.46     11.71 o 
   5  22   7       10.48       19.95     11.22 o 
   6  22   7        0.71       13.11     10.10 o 
   7  22   7      172.43      155.72     19.05 o 
   8  22   7       12.15       -9.60     23.93 o 
   9  22   7      373.08      356.64     26.68 o 
  10  22   7        3.53        9.22     13.99 o 
  11  22   7        9.33       -7.99     18.44 o 
  12  22   7       51.49       13.30     11.27 o 
  13  22   7       24.00       18.93     18.16 o 
  14  22   7      129.89      152.68     22.69 o 
  15  22   7       37.87      -12.79     24.03 o 
  16  22   7       25.47       51.36     18.46 o 
  17  22   7       12.41       29.70     24.43 o 
   1  23   7      252.59      193.07     17.19 o 
   2  23   7      420.74      367.47     23.91 o 
   3  23   7     1178.92     1049.67     41.76 o 
   4  23   7      577.62      527.47     30.77 o 
   5  23   7       69.65       68.71     12.51 o 
   6  23   7      234.31      202.11     20.47 o 
   7  23   7      174.23      144.65     20.05 o 
   8  23   7       90.78       72.94     19.64 o 
   9  23   7       68.38       65.82     17.85 o 
  10  23   7      171.28      180.76     22.21 o 
  11  23   7       46.86       32.81     12.10 o 
  12  23   7      126.87      122.76     17.29 o 
  13  23   7        6.01        8.03     16.03 o 
  14  23   7       48.85        4.68     18.61 o 
  15  23   7       41.32       71.32     19.14 o 
  16  23   7       50.24       66.21     17.94 o 
   0  24   7     1639.13     1570.95     68.46 o 
   1  24   7      808.38      767.55     35.39 o 
   2  24   7      193.86      158.05     17.62 o 
   3  24   7       21.55       35.11     10.39 o 
   4  24   7       77.65       90.18     14.09 o 
   5  24   7      341.54      313.97     25.72 o 
   6  24   7      672.01      714.86     40.02 o 
   7  24   7     1197.05     1247.86     48.77 o 
   8  24   7      429.28      395.10     31.59 o 
   9  24   7       82.58       95.16     17.98 o 
  10  24   7      185.07      184.69     25.71 o 
  11  24   7      821.54      835.63     52.90 o 
  12  24   7      273.43      339.64     30.05 o 
  13  24   7      131.41      145.28     22.10 o 
  14  24   7        7.68       12.80     17.44 o 
  15  24   7      209.77      212.06     29.44 o 
  16  24   7      153.71      114.46     23.05 o 
   1  25   7       14.81        3.16      8.08 o 
   2  25   7      131.45       95.92     12.97 o 
   3  25   7        5.29       -5.69     13.74 o 
   4  25   7       39.98       11.59      7.90 o 
   5  25   7       30.60       26.17      9.70 o 
   6  25   7       33.76       27.21     10.46 o 
   7  25   7       58.19       46.39     10.61 o 
   8  25   7      144.94      153.78     24.50 o 
   9  25   7       65.51       18.66     11.51 o 
  10  25   7      190.58      181.57     23.13 o 
  11  25   7       23.15       27.16     12.28 o 
  12  25   7        2.65        3.74     13.23 o 
  13  25   7       32.75       18.80     24.88 o 
  14  25   7       16.66       20.40     21.15 o 
  15  25   7       38.93       44.34     14.37 o 
   0  26   7      571.85      501.74     40.20 o 
   1  26   7     1353.44     1137.88     41.35 o 
   2  26   7       63.48       33.82     12.12 o 
   3  26   7       95.53       74.99     13.39 o 
   4  26   7      243.10      215.74     23.32 o 
   5  26   7       78.85       36.31      9.99 o 
   6  26   7      179.99      148.11     21.01 o 
   7  26   7       16.46        7.44     18.11 o 
   8  26   7       31.26       17.94     14.85 o 
   9  26   7        0.00        6.00     13.17 o 
  10  26   7       68.48       50.61     16.53 o 
  11  26   7        0.42       15.97     19.26 o 
  12  26   7        0.06       20.48     17.24 o 
  13  26   7       34.97       30.06     30.83 o 
  14  26   7       67.40       84.37     18.11 o 
   1  27   7      396.48      345.96     24.29 o 
   2  27   7       37.37       19.66     11.70 o 
   3  27   7       40.69       33.91     10.16 o 
   4  27   7      330.35      325.06     25.57 o 
   5  27   7        4.40       23.76     15.79 o 
   6  27   7      198.72      189.41     24.69 o 
   7  27   7      135.28      115.21     18.44 o 
   8  27   7       29.44       33.11     12.69 o 
   9  27   7       30.70       36.08     17.21 o 
  10  27   7      354.06      458.26     25.16 o 
  11  27   7       76.52       99.52     22.68 o 
  12  27   7       61.22       56.50     21.30 o 
  13  27   7      100.02      120.86     26.50 o 
   0  28   7       27.63       -9.45      9.45 o 
   1  28   7      459.22      346.46     23.07 o 
   2  28   7      132.20       90.33     15.31 o 
   3  28   7        0.41        3.33     10.39 o 
   4  28   7       29.87       24.94      8.13 o 
   5  28   7      438.55      403.36     24.99 o 
   6  28   7       97.21       57.76     16.60 o 
   7  28   7      423.58      451.10     25.52 o 
   8  28   7       41.89       52.41     26.59 o 
   9  28   7       52.98       51.70     15.76 o 
  10  28   7        8.79      -12.10     12.10 o 
  11  28   7      274.32      225.54     29.86 o 
  12  28   7       76.68       44.40     20.59 o 
   1  29   7        0.14        0.30     11.28 o 
   2  29   7       88.14       83.65     14.56 o 
   3  29   7       54.48       41.48      9.92 o 
   4  29   7      225.26      235.12     24.59 o 
   5  29   7       85.68       61.40     14.25 o 
   6  29   7      134.00      126.92     21.38 o 
   7  29   7       12.03       13.84     15.19 o 
   8  29   7      207.19      262.16     27.71 o 
   9  29   7      281.86      344.84     25.16 o 
  10  29   7      670.37      781.16     56.85 o 
  11  29   7       86.88       73.18     18.29 o 
   0  30   7       13.90       29.45     21.23 o 
   1  30   7      587.73      490.95     22.31 o 
   2  30   7       15.66       17.59      9.83 o 
   3  30   7       20.33       18.39     13.15 o 
   4  30   7        2.92       10.29     12.81 o 
   5  30   7      199.61      227.02     25.35 o 
   6  30   7      152.73      150.95     15.59 o 
   7  30   7      127.59      110.99     26.06 o 
   8  30   7       68.67       22.43     22.97 o 
   9  30   7        5.43       30.50     21.76 o 
  10  30   7        2.37       35.61     14.74 o 
   1  31   7      179.55      142.76     14.90 o 
   2  31   7      436.53      391.74     25.76 o 
   3  31   7      709.48      716.99     33.92 o 
   4  31   7      653.73      712.05     33.20 o 
   5  31   7      202.93      258.03     26.55 o 
   6  31   7       64.41       53.09     17.31 o 
   7  31   7       15.77       15.87     12.98 o 
   8  31   7      259.87      241.43     32.09 o 
   9  31   7      195.80      233.83     26.77 o 
   0  32   7      449.95      397.65     35.30 o 
   1  32   7      251.81      221.78     35.96 o 
   2  32   7      126.61      128.61     23.14 o 
   3  32   7        0.01        3.05      9.01 o 
   4  32   7      119.47      111.80     20.19 o 
   5  32   7       95.38      109.87     21.77 o 
   6  32   7      321.32      396.25     33.51 o 
   7  32   7       60.74       98.32     18.41 o 
   1  33   7       50.51       77.72     22.37 o 
   2  33   7      389.99      333.01     70.22 o 
   3  33   7      224.52      201.17     27.91 o 
   4  33   7      129.87      101.73     19.55 o 
   5  33   7        7.09       15.33     10.56 o 
   0  34   7      175.61      237.41     44.88 o 
   1  34   7       21.18        0.49     19.05 o 
   2  34   7       70.31       48.42     26.56 o 
   0   0   8     1689.20     2076.94     62.17 o 
   1   0   8      598.60      850.56     35.71 o 
   2   0   8    11960.43    13451.62    232.09 o 
   3   0   8     4417.12     4917.17    100.02 o 
   4   0   8     5981.18     5933.92    116.18 o 
   5   0   8     9318.57    10144.87    134.57 o 
   6   0   8     6909.56     7854.20    137.72 o 
   7   0   8       27.62       59.16     12.11 o 
   8   0   8       28.97       22.94     21.74 o 
   9   0   8     1268.23     1217.49     44.48 o 
  10   0   8     3229.33     3170.92     78.67 o 
  11   0   8      809.79      923.41     44.84 o 
  12   0   8       36.70       20.67     13.75 o 
  13   0   8      544.29      613.37     49.20 o 
  14   0   8     1532.32     1514.03     63.26 o 
  15   0   8     1093.56     1008.58     50.81 o 
  16   0   8      496.70      430.40     34.06 o 
  17   0   8       52.62       59.27     16.15 o 
  18   0   8        0.07       27.16     12.52 o 
  19   0   8       15.62       15.20     13.74 o 
  20   0   8        2.63       -4.38     21.38 o 
  21   0   8      161.28      209.15     57.48 o 
  22   0   8       48.83       21.11     19.38 o 
   1   1   8     2382.56     2399.75     38.80 o 
   2   1   8    12428.31    12806.89    114.75 o 
   3   1   8     9911.12    10504.22     98.91 o 
   4   1   8       10.79        8.59      4.75 o 
   5   1   8     6027.76     6034.65     65.38 o 
   6   1   8     5002.16     5419.17     66.19 o 
   7   1   8     4488.98     4862.63     75.87 o 
   8   1   8      694.01      646.95     24.06 o 
   9   1   8      156.30      147.49     16.31 o 
  10   1   8      112.86      128.60     14.01 o 
  11   1   8       11.07       26.48      6.82 o 
  12   1   8       20.85       16.27      7.79 o 
  13   1   8        5.63       17.32     13.41 o 
  14   1   8      177.57      172.36     17.14 o 
  15   1   8      224.49      236.79     19.57 o 
  16   1   8        0.23        3.23     13.10 o 
  17   1   8       51.05       42.92      8.95 o 
  18   1   8       46.47       37.21     11.61 o 
  19   1   8        1.01        3.00     12.32 o 
  20   1   8        9.13       -1.47      9.22 o 
  21   1   8       83.48       77.92     15.26 o 
  22   1   8       11.35       25.37     12.68 o 
   0   2   8    43030.58    44446.62    661.26 o 
   1   2   8    16372.28    16750.01    162.83 o 
   2   2   8      350.31      411.00     19.41 o 
   3   2   8     6748.98     6768.99     83.07 o 
   4   2   8     8872.91     8929.05     96.39 o 
   5   2   8      911.62      864.55     17.48 o 
   6   2   8        8.28        4.65      6.20 o 
   7   2   8      867.38      732.30     20.52 o 
   8   2   8      850.08      792.79     21.92 o 
   9   2   8      230.26      241.55     15.46 o 
  10   2   8      791.53      873.92     23.73 o 
  11   2   8      202.99      178.15     14.01 o 
  12   2   8       21.90       12.69      8.32 o 
  13   2   8      944.49      948.19     39.12 o 
  14   2   8       46.41       27.50      7.15 o 
  15   2   8        0.04       -0.59      7.89 o 
  16   2   8       24.18       37.43      8.84 o 
  17   2   8       99.98       65.03     12.46 o 
  18   2   8       65.65       62.72     10.00 o 
  19   2   8       30.64       17.71      9.71 o 
  20   2   8       32.28       15.33      9.56 o 
  21   2   8       16.56       41.71     21.67 o 
  22   2   8        3.24      -12.62     12.88 o 
   1   3   8      296.39      211.94     11.83 o 
   2   3   8       21.81       -4.78      5.41 o 
   3   3   8     4259.91     4818.35     63.48 o 
   4   3   8     2335.60     2435.76     38.23 o 
   5   3   8      244.98      209.33     11.79 o 
   6   3   8      995.76     1055.63     21.30 o 
   7   3   8     4933.23     5112.86     48.71 o 
   8   3   8       59.23       59.84      9.27 o 
   9   3   8      224.97      253.21     15.42 o 
  10   3   8      838.27      896.49     22.21 o 
  11   3   8      460.26      467.76     25.12 o 
  12   3   8       89.50       73.50     11.14 o 
  13   3   8        3.10       24.15     11.97 o 
  14   3   8      467.16      466.45     28.75 o 
  15   3   8      271.03      276.55     21.38 o 
  16   3   8        0.98       -3.77     12.61 o 
  17   3   8       54.61       40.85     12.80 o 
  18   3   8      174.17      114.03     17.76 o 
  19   3   8       44.39       25.50     10.14 o 
  20   3   8       65.17       56.67     13.32 o 
  21   3   8       72.46       67.36     15.65 o 
  22   3   8        3.71       -2.04     10.07 o 
   0   4   8      431.11      573.18     17.11 o 
   1   4   8     2311.59     2581.75     37.96 o 
   2   4   8     5753.54     6227.46     92.36 o 
   3   4   8     5485.74     5607.16     72.54 o 
   4   4   8     3942.10     3581.92     47.96 o 
   5   4   8      869.91      992.35     21.88 o 
   6   4   8    12806.79    14015.66    120.20 o 
   7   4   8     3391.20     3509.52     50.74 o 
   8   4   8     3756.07     3695.29     72.33 o 
   9   4   8     2660.07     2528.82     44.29 o 
  10   4   8       18.75       -2.43      7.18 o 
  11   4   8      288.55      282.64     18.33 o 
  12   4   8     1204.60     1230.38     37.34 o 
  13   4   8     1117.54     1146.43     49.48 o 
  14   4   8       46.05       39.55      8.97 o 
  15   4   8       50.78       19.28      9.77 o 
  16   4   8      274.38      304.39     26.51 o 
  17   4   8       21.63       -2.19      9.22 o 
  18   4   8      176.43      168.72     20.72 o 
  19   4   8      228.23      171.43     20.51 o 
  20   4   8      463.47      410.57     37.24 o 
  21   4   8       43.39       32.12     12.66 o 
  22   4   8       50.97       29.24     14.40 o 
   1   5   8     3840.33     3703.45     56.19 o 
   2   5   8      769.59      824.38     18.46 o 
   3   5   8       16.94       -0.13      6.31 o 
   4   5   8        0.86       -6.20      6.20 o 
   5   5   8     3215.17     3310.68     47.03 o 
   6   5   8     2056.80     2336.58     51.25 o 
   7   5   8     5332.07     5524.10     52.02 o 
   8   5   8     2162.21     2203.45     43.50 o 
   9   5   8       57.51       56.19      9.34 o 
  10   5   8      991.72      934.03     27.80 o 
  11   5   8     1086.20     1068.87     34.75 o 
  12   5   8        8.37       21.93     11.57 o 
  13   5   8        2.61       35.05      8.40 o 
  14   5   8        1.58       13.77     14.17 o 
  15   5   8        2.23        5.57     11.46 o 
  16   5   8       14.52        1.24     15.95 o 
  17   5   8      333.89      324.83     27.40 o 
  18   5   8        3.94       12.33      9.85 o 
  19   5   8      154.68      110.60     21.51 o 
  20   5   8        0.54        9.12     22.03 o 
  21   5   8       92.58       75.77     15.91 o 
  22   5   8        1.05       21.64     10.83 o 
   0   6   8    12386.18    11901.82     92.36 o 
   1   6   8     4004.84     3667.18     52.61 o 
   2   6   8       46.85        6.28      8.32 o 
   3   6   8       37.94       20.74      7.99 o 
   4   6   8     1032.42     1275.67     36.95 o 
   5   6   8       10.64       -5.50      9.44 o 
   6   6   8     1491.88     1494.41     25.19 o 
   7   6   8     2021.29     2046.52     48.19 o 
   8   6   8       59.67       60.48      9.74 o 
   9   6   8       83.80       59.23      9.93 o 
  10   6   8       15.91       -4.10     10.78 o 
  11   6   8        6.61       21.12      8.03 o 
  12   6   8      436.26      365.72     23.96 o 
  13   6   8      532.21      551.34     31.20 o 
  14   6   8       10.58       31.36      9.31 o 
  15   6   8       65.74       34.15     11.86 o 
  16   6   8        3.95      -10.39     10.39 o 
  17   6   8       17.02        8.97     12.15 o 
  18   6   8       34.98       63.69     12.30 o 
  19   6   8        9.69       -0.62     10.87 o 
  20   6   8        4.90       21.75     13.52 o 
  21   6   8       29.34       38.14     18.97 o 
   1   7   8    12097.22    12644.36     97.38 o 
   2   7   8      704.70      776.20     21.91 o 
   3   7   8        8.02       -9.00      9.00 o 
   4   7   8      869.31      933.14     19.54 o 
   5   7   8     1439.75     1628.14     29.51 o 
   6   7   8      116.18      152.54     11.88 o 
   7   7   8      574.05      591.16     23.51 o 
   8   7   8       24.28        7.67      6.46 o 
   9   7   8        3.96       15.21     11.30 o 
  10   7   8      850.77      840.58     30.56 o 
  11   7   8      606.32      679.07     33.03 o 
  12   7   8      174.52      227.82     20.10 o 
  13   7   8        3.72        9.68      8.78 o 
  14   7   8      712.68      666.96     39.14 o 
  15   7   8        8.86       12.74     16.27 o 
  16   7   8       25.13       32.41     14.10 o 
  17   7   8      628.21      658.13     38.65 o 
  18   7   8       79.12       64.31     13.59 o 
  19   7   8      253.79      224.08     29.09 o 
  20   7   8        3.16        6.87     17.94 o 
  21   7   8        3.55       24.42     14.57 o 
   0   8   8     5671.95     6112.43     85.27 o 
   1   8   8     9866.85    10352.52     99.39 o 
   2   8   8     9995.63    10019.83     95.21 o 
   3   8   8      882.73      901.07     22.63 o 
   4   8   8      162.03      113.82     12.46 o 
   5   8   8      940.22      764.58     21.32 o 
   6   8   8     7222.11     7067.02     93.38 o 
   7   8   8     5974.42     6203.85     75.69 o 
   8   8   8     2311.70     2331.68     48.86 o 
   9   8   8     1272.94     1290.26     37.30 o 
  10   8   8       63.89       45.77      7.83 o 
  11   8   8        1.65       -6.60     11.46 o 
  12   8   8       24.11       18.01     13.50 o 
  13   8   8     1344.68     1334.07     47.65 o 
  14   8   8      178.12      190.31     20.55 o 
  15   8   8      242.27      180.43     20.22 o 
  16   8   8       43.48       56.88     12.49 o 
  17   8   8        0.94       -5.17     11.45 o 
  18   8   8      175.07      159.67     22.68 o 
  19   8   8        0.89       23.07      9.01 o 
  20   8   8      205.29      144.18     21.91 o 
  21   8   8      170.62      144.08     22.90 o 
   1   9   8     9507.89     9456.37     94.76 o 
   2   9   8     5192.75     5415.76     77.96 o 
   3   9   8      302.53      313.87     15.83 o 
   4   9   8      127.38      147.49     11.12 o 
   5   9   8        3.68        8.40      5.41 o 
   6   9   8      350.44      370.40     16.89 o 
   7   9   8      291.66      270.81     15.91 o 
   8   9   8       76.96       71.83     11.76 o 
   9   9   8       54.52       56.75     12.67 o 
  10   9   8       10.55       -1.14     11.23 o 
  11   9   8      456.77      500.29     30.78 o 
  12   9   8       70.75       46.82     11.95 o 
  13   9   8      286.71      290.00     24.77 o 
  14   9   8       85.62       75.12     24.35 o 
  15   9   8        4.09       11.75     13.64 o 
  16   9   8        0.26       -5.33     10.18 o 
  17   9   8       64.40       71.98     13.46 o 
  18   9   8        0.36        9.18     12.56 o 
  19   9   8      152.41      145.04     20.91 o 
  20   9   8       11.93       28.73     11.04 o 
  21   9   8       22.75       41.64     12.60 o 
   0  10   8     6753.20     6232.32     92.75 o 
   1  10   8     2908.57     2623.26     43.37 o 
   2  10   8       17.15       -4.50      4.50 o 
   3  10   8      304.06      236.02     17.76 o 
   4  10   8       30.95       28.70     10.27 o 
   5  10   8     2703.85     2835.53     45.88 o 
   6  10   8     4013.32     4266.10     65.51 o 
   7  10   8     4147.62     4214.80     54.58 o 
   8  10   8     4482.20     4349.53     53.29 o 
   9  10   8     2083.42     2078.28     51.03 o 
  10  10   8      101.33      119.00     15.60 o 
  11  10   8     1300.60     1313.85     51.17 o 
  12  10   8     1140.63     1215.51     46.99 o 
  13  10   8     2807.73     2997.62     63.22 o 
  14  10   8      962.37      882.29     44.48 o 
  15  10   8      130.62      103.00     17.08 o 
  16  10   8       24.47       36.82      9.36 o 
  17  10   8      202.02      156.49     24.07 o 
  18  10   8      274.08      284.61     29.33 o 
  19  10   8      367.73      402.87     29.92 o 
  20  10   8       50.80       79.26     16.81 o 
  21  10   8       10.27       45.70     12.62 o 
   1  11   8     2873.18     2837.11     45.90 o 
   2  11   8        4.96       -4.05      4.05 o 
   3  11   8     1073.22      971.65     20.70 o 
   4  11   8      193.20      200.05     13.85 o 
   5  11   8        1.32        5.61      5.88 o 
   6  11   8      230.62      201.45     18.18 o 
   7  11   8     1129.84     1145.39     35.20 o 
   8  11   8      319.27      344.06     21.31 o 
   9  11   8        0.17       20.76      7.78 o 
  10  11   8      371.28      348.86     23.10 o 
  11  11   8     1854.10     1820.59     58.29 o 
  12  11   8      302.43      327.40     27.52 o 
  13  11   8      100.01      124.02     17.12 o 
  14  11   8      450.67      452.32     29.99 o 
  15  11   8      220.22      212.69     21.58 o 
  16  11   8        0.38       24.19     10.64 o 
  17  11   8       27.41       -4.85     14.60 o 
  18  11   8      184.88      131.25     20.49 o 
  19  11   8       37.55       75.64     16.78 o 
  20  11   8      107.71      103.33     19.54 o 
  21  11   8        3.89        7.25     13.44 o 
   0  12   8     1416.58     1207.08     40.73 o 
   1  12   8       10.79        9.88      8.22 o 
   2  12   8      231.95      146.29     11.82 o 
   3  12   8        2.80        3.81      6.89 o 
   4  12   8      351.72      404.74     22.93 o 
   5  12   8       93.16       94.11     11.89 o 
   6  12   8       84.36       54.24      9.89 o 
   7  12   8      246.93      223.50     16.66 o 
   8  12   8     1467.84     1483.64     38.58 o 
   9  12   8      178.73      219.30     19.31 o 
  10  12   8       51.72       59.68     12.96 o 
  11  12   8       27.79       49.61      9.57 o 
  12  12   8      758.66      758.25     41.09 o 
  13  12   8       72.84       80.36     14.93 o 
  14  12   8     1560.29     1518.74     54.17 o 
  15  12   8      556.62      520.45     39.88 o 
  16  12   8      158.34      142.53     21.70 o 
  17  12   8        2.89       -7.88     18.60 o 
  18  12   8        9.01        1.57     11.57 o 
  19  12   8       67.78       66.08     16.93 o 
  20  12   8       38.51       21.70     17.34 o 
   1  13   8     3814.55     3874.19     50.12 o 
   2  13   8      641.37      628.56     25.93 o 
   3  13   8       62.71       63.83      9.96 o 
   4  13   8       42.07       43.76      8.97 o 
   5  13   8      510.81      526.01     21.30 o 
   6  13   8      499.94      537.73     28.67 o 
   7  13   8       51.19       95.46     12.59 o 
   8  13   8      189.87      221.91     19.96 o 
   9  13   8      168.08      195.61     21.67 o 
  10  13   8        0.11       -7.22     17.57 o 
  11  13   8     1584.67     1573.29     55.40 o 
  12  13   8      206.78      184.76     19.69 o 
  13  13   8     1154.23     1212.06     51.32 o 
  14  13   8      349.76      359.69     30.15 o 
  15  13   8        3.84       -2.04     11.28 o 
  16  13   8       46.97       63.92     14.06 o 
  17  13   8        2.46       22.87     13.78 o 
  18  13   8        1.88       17.24     17.48 o 
  19  13   8      258.37      214.02     28.68 o 
  20  13   8       44.74       29.51     24.96 o 
   0  14   8        5.27        3.25      5.23 o 
   1  14   8      169.29      119.48     13.42 o 
   2  14   8     1561.53     1430.21     30.30 o 
   3  14   8      182.08      198.96     18.03 o 
   4  14   8       19.70       17.86      6.22 o 
   5  14   8      821.89      743.87     34.08 o 
   6  14   8     4187.06     4276.01     54.45 o 
   7  14   8     3078.09     3120.63     65.54 o 
   8  14   8     1350.20     1338.00     37.49 o 
   9  14   8      183.78      166.14     20.25 o 
  10  14   8       14.61       12.17     11.98 o 
  11  14   8      536.02      520.98     32.20 o 
  12  14   8      378.98      349.08     26.07 o 
  13  14   8      399.69      373.75     32.08 o 
  14  14   8      160.18      108.36     18.92 o 
  15  14   8        8.60      -11.47     11.47 o 
  16  14   8      216.15      218.60     24.01 o 
  17  14   8       90.09       76.76     16.36 o 
  18  14   8        8.41       10.92     14.51 o 
  19  14   8        0.32       51.18     15.04 o 
  20  14   8       30.47       29.26     13.88 o 
   1  15   8       31.67       35.25      9.73 o 
   2  15   8       28.34       22.03     11.26 o 
   3  15   8        3.15        7.04      7.03 o 
   4  15   8      563.51      558.12     26.93 o 
   5  15   8     1004.12      977.44     29.89 o 
   6  15   8      311.96      245.82     21.92 o 
   7  15   8       31.34       39.86      8.17 o 
   8  15   8       84.68       65.37     15.43 o 
   9  15   8      389.13      411.58     30.82 o 
  10  15   8       95.67       95.20     15.95 o 
  11  15   8      136.51      114.38     16.20 o 
  12  15   8      165.02      162.59     20.93 o 
  13  15   8     1921.36     1993.85     86.10 o 
  14  15   8      201.65      186.87     22.73 o 
  15  15   8        6.70       19.83     14.55 o 
  16  15   8      329.51      352.90     25.07 o 
  17  15   8      113.07      107.87     19.59 o 
  18  15   8       11.48       30.85     17.71 o 
  19  15   8      106.25       90.63     20.61 o 
   0  16   8    11330.84    12115.58    188.12 o 
   1  16   8     5392.91     5510.47     69.60 o 
   2  16   8      302.39      269.41     16.75 o 
   3  16   8        6.05       17.74      5.81 o 
   4  16   8     2136.47     2193.61     47.51 o 
   5  16   8     2375.15     2250.33     52.86 o 
   6  16   8     3523.53     3451.39     66.49 o 
   7  16   8     4156.04     4324.84     72.82 o 
   8  16   8     2652.87     2789.82     72.80 o 
   9  16   8     1004.52     1144.60     48.18 o 
  10  16   8        0.22        5.85     10.72 o 
  11  16   8      462.93      481.24     29.69 o 
  12  16   8     1812.84     1871.84     66.19 o 
  13  16   8     1383.33     1448.00     54.12 o 
  14  16   8     3171.88     3274.83    139.49 o 
  15  16   8     1127.73     1228.61     53.11 o 
  16  16   8      289.82      244.33     25.42 o 
  17  16   8       43.04       37.93     12.52 o 
  18  16   8      785.28      692.78     42.67 o 
  19  16   8      488.48      533.24     45.74 o 
   1  17   8       80.85       75.03     10.93 o 
   2  17   8        4.30        1.95      7.41 o 
   3  17   8     2555.37     2647.65     52.77 o 
   4  17   8      642.65      550.15     26.21 o 
   5  17   8        0.03       16.25      9.87 o 
   6  17   8      304.84      261.95     22.71 o 
   7  17   8        1.52       31.74     10.75 o 
   8  17   8        8.36       20.21     10.16 o 
   9  17   8      103.99       81.50     14.65 o 
  10  17   8      109.12       97.24     15.78 o 
  11  17   8      619.45      588.42     32.44 o 
  12  17   8        1.17        1.67     12.84 o 
  13  17   8      276.77      259.37     30.19 o 
  14  17   8      289.98      273.05     29.33 o 
  15  17   8     1293.91     1382.66     70.29 o 
  16  17   8       11.89        4.79     16.59 o 
  17  17   8       10.77       -0.82     15.03 o 
  18  17   8       28.56       26.44     14.11 o 
  19  17   8      296.48      289.73     25.37 o 
   0  18   8       62.46       48.81     11.78 o 
   1  18   8      112.65       89.90     12.54 o 
   2  18   8      854.33      818.32     33.15 o 
   3  18   8      861.26      836.58     33.44 o 
   4  18   8      388.06      353.71     22.24 o 
   5  18   8        2.26        9.90      7.44 o 
   6  18   8      241.95      236.76     18.62 o 
   7  18   8      984.63      995.54     47.74 o 
   8  18   8      517.17      443.99     26.43 o 
   9  18   8      116.53       82.97     15.35 o 
  10  18   8      300.97      315.94     25.58 o 
  11  18   8        1.44        2.72     11.02 o 
  12  18   8       39.83       22.05     14.27 o 
  13  18   8       26.04       25.74      8.95 o 
  14  18   8        0.34       38.34     23.98 o 
  15  18   8      224.85      223.28     31.44 o 
  16  18   8      301.87      276.56     31.18 o 
  17  18   8       52.65        8.78     24.77 o 
  18  18   8      113.59      100.03     21.96 o 
   1  19   8      712.58      683.40     30.89 o 
   2  19   8     1168.99     1091.71     44.22 o 
   3  19   8      689.74      609.44     30.18 o 
   4  19   8      268.82      213.48     24.31 o 
   5  19   8     2251.60     2435.51     61.74 o 
   6  19   8     1054.58      971.09     46.05 o 
   7  19   8       92.18       51.53     10.71 o 
   8  19   8        0.45        9.17     12.76 o 
   9  19   8      508.46      554.65     30.62 o 
  10  19   8      467.38      410.37     28.43 o 
  11  19   8      604.82      588.73     37.99 o 
  12  19   8       22.41       -9.95     11.87 o 
  13  19   8      295.51      287.60     29.85 o 
  14  19   8      118.76      100.82     18.59 o 
  15  19   8      402.38      390.94     31.58 o 
  16  19   8       31.70       49.59     13.27 o 
  17  19   8       86.17       70.78     19.02 o 
  18  19   8      224.91      225.69     21.66 o 
   0  20   8       67.82       17.18     10.72 o 
   1  20   8       13.73       18.92     10.56 o 
   2  20   8      531.09      540.90     28.41 o 
   3  20   8      267.85      234.73     19.89 o 
   4  20   8        3.53       10.90      9.16 o 
   5  20   8        2.50       12.63     10.62 o 
   6  20   8       87.11       80.43     13.71 o 
   7  20   8        7.97       16.63     10.82 o 
   8  20   8      148.43      152.42     19.70 o 
   9  20   8       39.75       28.45     14.04 o 
  10  20   8      151.51      126.48     18.45 o 
  11  20   8       17.56       13.02     12.71 o 
  12  20   8       31.44        2.83     14.54 o 
  13  20   8       12.67       10.24     13.91 o 
  14  20   8       51.31        6.07     13.24 o 
  15  20   8        4.84       37.67     14.65 o 
  16  20   8       50.27       48.16     25.09 o 
  17  20   8        1.51       -3.51     16.06 o 
   1  21   8     1526.79     1480.30     43.77 o 
   2  21   8      884.75      889.87     41.12 o 
   3  21   8     1158.66     1064.92     42.53 o 
   4  21   8       21.73       11.37     10.57 o 
   5  21   8       14.56       25.31     11.25 o 
   6  21   8        3.59       10.98     12.19 o 
   7  21   8        0.17        5.68     12.19 o 
   8  21   8      109.81       68.68     15.68 o 
   9  21   8      122.68      117.23     18.59 o 
  10  21   8       88.21       47.12     15.18 o 
  11  21   8      158.92      134.94     23.49 o 
  12  21   8      120.21       81.69     17.50 o 
  13  21   8       74.36       29.37     15.20 o 
  14  21   8       16.75       36.46     11.13 o 
  15  21   8       31.26       50.30     10.47 o 
  16  21   8        0.66       15.59     25.19 o 
  17  21   8       45.31        4.08     18.86 o 
   0  22   8     2019.96     1979.70     70.32 o 
   1  22   8      285.65      225.70     18.94 o 
   2  22   8      312.33      225.29     19.97 o 
   3  22   8        2.90       -2.07      5.66 o 
   4  22   8      107.56       67.21     11.65 o 
   5  22   8       39.53       34.44      8.53 o 
   6  22   8      474.32      414.47     28.71 o 
   7  22   8       72.39       51.83     12.06 o 
   8  22   8       81.70       80.00     15.98 o 
   9  22   8       69.15       50.74     12.74 o 
  10  22   8      336.40      350.66     29.25 o 
  11  22   8       52.45       24.85     14.74 o 
  12  22   8       36.80       30.85     15.75 o 
  13  22   8        8.72        7.15     20.63 o 
  14  22   8        2.00        4.17      8.77 o 
  15  22   8        0.03        9.11     19.04 o 
  16  22   8        1.29       51.79     17.43 o 
   1  23   8      243.56      192.33     17.52 o 
   2  23   8      145.86      124.87     15.73 o 
   3  23   8       46.08       40.08     12.26 o 
   4  23   8      397.34      342.40     23.82 o 
   5  23   8       54.72       39.21     10.03 o 
   6  23   8       36.96       22.16     11.35 o 
   7  23   8      141.06      119.80     17.05 o 
   8  23   8       17.87       15.29     16.65 o 
   9  23   8       92.00       63.62     14.60 o 
  10  23   8       64.06       52.56     14.44 o 
  11  23   8      272.62      267.48     28.24 o 
  12  23   8      189.36      119.24     20.02 o 
  13  23   8        2.30       10.29     11.14 o 
  14  23   8        7.24       31.82     15.58 o 
  15  23   8       42.60       27.94     18.40 o 
  16  23   8       35.19       58.44     18.69 o 
   0  24   8       34.77       28.50     11.10 o 
   1  24   8      120.57       55.10     10.20 o 
   2  24   8       23.82       14.61     11.57 o 
   3  24   8      502.37      439.81     28.18 o 
   4  24   8      366.79      276.37     26.41 o 
   5  24   8      208.67      134.16     18.50 o 
   6  24   8       53.37       29.34     13.52 o 
   7  24   8       97.60       66.15     15.67 o 
   8  24   8      116.76      118.68     20.00 o 
   9  24   8      136.36      128.81     27.74 o 
  10  24   8        2.61       28.91     14.30 o 
  11  24   8       10.66       32.77     11.20 o 
  12  24   8        0.77       -0.75     20.96 o 
  13  24   8        3.46       12.33     20.07 o 
  14  24   8        0.11       12.97     16.66 o 
  15  24   8       37.71       78.11     19.21 o 
   1  25   8        3.07       -7.91      7.91 o 
   2  25   8       28.92       12.03     11.67 o 
   3  25   8      229.95      197.06     20.47 o 
   4  25   8      349.09      289.32     26.76 o 
   5  25   8      359.16      349.80     27.35 o 
   6  25   8        6.96       -3.08     11.03 o 
   7  25   8        0.53        5.05      8.08 o 
   8  25   8       27.91       12.90     12.67 o 
   9  25   8       14.71       16.52     21.41 o 
  10  25   8       55.78       77.98     15.76 o 
  11  25   8        0.23       -3.01      9.73 o 
  12  25   8        0.02       25.14     15.32 o 
  13  25   8       28.57       38.58     15.79 o 
  14  25   8        1.27      -11.57     22.70 o 
   0  26   8      105.76       39.37     24.20 o 
   1  26   8      471.16      437.93     27.38 o 
   2  26   8      394.71      360.66     26.58 o 
   3  26   8       67.72       21.05      9.27 o 
   4  26   8      542.45      558.85     34.15 o 
   5  26   8     1268.81     1333.32     58.82 o 
   6  26   8     1104.37     1117.39     48.42 o 
   7  26   8      708.70      792.99     38.81 o 
   8  26   8        2.41        6.77     15.85 o 
   9  26   8      104.25      103.67     18.68 o 
  10  26   8      230.85      237.79     28.18 o 
  11  26   8      282.02      298.25     26.39 o 
  12  26   8      189.28      182.93     25.52 o 
  13  26   8       26.33       53.92     19.01 o 
  14  26   8       14.32       29.44     14.69 o 
   1  27   8       58.21       18.19      7.38 o 
   2  27   8        0.25        4.25      8.81 o 
   3  27   8       21.14       -5.70      8.65 o 
   4  27   8       69.60       42.65     11.28 o 
   5  27   8       18.32      -10.77     10.77 o 
   6  27   8       12.84      -15.02     15.02 o 
   7  27   8       70.98       40.01     15.61 o 
   8  27   8       38.94       33.47     14.24 o 
   9  27   8       32.26       27.35      9.91 o 
  10  27   8       19.00        1.06     18.80 o 
  11  27   8      183.12      188.59     32.01 o 
  12  27   8       28.58        9.41     21.24 o 
  13  27   8       22.65       62.15     14.24 o 
   0  28   8      189.19      151.51     27.79 o 
   1  28   8      409.33      397.46     23.93 o 
   2  28   8       10.76       16.44      7.88 o 
   3  28   8        7.24       25.66     11.66 o 
   4  28   8      197.43      180.94     21.04 o 
   5  28   8      199.83      199.10     25.16 o 
   6  28   8      145.36      177.41     26.75 o 
   7  28   8      159.55      140.67     24.98 o 
   8  28   8       67.06       84.74     15.53 o 
   9  28   8       80.26       90.01     17.53 o 
  10  28   8      126.97      132.07     21.76 o 
  11  28   8        0.10       -2.67     23.76 o 
  12  28   8       68.65       42.27     15.32 o 
   1  29   8       12.56        9.61     17.71 o 
   2  29   8        0.17        6.17     11.63 o 
   3  29   8       11.45       -2.68     10.11 o 
   4  29   8       41.43       36.46     11.60 o 
   5  29   8      132.76      101.13     17.91 o 
   6  29   8       14.13        8.34     11.73 o 
   7  29   8        0.54       15.16     10.94 o 
   8  29   8      182.75      205.29     30.09 o 
   9  29   8      165.37      179.22     24.90 o 
  10  29   8        5.67      -12.10     12.10 o 
  11  29   8      172.20      245.27     28.89 o 
   0  30   8      282.51      283.13     46.76 o 
   1  30   8      576.09      572.92     44.49 o 
   2  30   8      282.76      264.02     27.23 o 
   3  30   8       39.93       27.86     10.78 o 
   4  30   8       22.83       43.63     14.03 o 
   5  30   8      195.14      184.87     23.21 o 
   6  30   8      405.76      405.40     27.80 o 
   7  30   8      436.98      447.90     29.85 o 
   8  30   8       14.26       39.63     14.84 o 
   9  30   8       21.49       30.19     12.34 o 
  10  30   8       97.38      106.01     28.68 o 
   1  31   8        2.02       26.51     14.14 o 
   2  31   8      127.72      100.77     19.08 o 
   3  31   8       22.44       72.24     15.18 o 
   4  31   8      114.10      133.44     21.30 o 
   5  31   8       12.77       34.65     11.58 o 
   6  31   8       47.81       36.82     11.11 o 
   7  31   8       93.91      121.42     20.12 o 
   8  31   8        1.38       12.91     17.64 o 
   0  32   8      683.75      662.04     74.26 o 
   1  32   8      474.44      526.09     60.70 o 
   2  32   8       29.33       66.67     21.63 o 
   3  32   8        8.75       22.42     13.21 o 
   4  32   8      643.58      682.77     51.38 o 
   5  32   8      468.32      457.12     33.37 o 
   6  32   8      450.53      387.41     28.92 o 
   1  33   8        0.07       -1.07     21.29 o 
   2  33   8       28.82       45.99     15.79 o 
   3  33   8        2.27      -14.17     14.17 o 
   4  33   8       89.43       96.88     23.40 o 
   1   1   9     8038.82     8665.56    103.96 o 
   2   1   9     8132.56     8995.32     82.15 o 
   3   1   9     8243.23     8954.34     81.11 o 
   4   1   9     7768.11     8227.04     97.54 o 
   5   1   9      302.52      312.24     15.86 o 
   6   1   9      194.71      176.31     13.22 o 
   7   1   9     1959.61     2019.53     25.04 o 
   8   1   9     2056.50     2159.52     40.19 o 
   9   1   9      259.31      275.75     15.47 o 
  10   1   9      338.47      286.18     19.51 o 
  11   1   9      693.20      667.44     30.00 o 
  12   1   9      354.96      382.84     24.97 o 
  13   1   9      564.90      488.24     25.56 o 
  14   1   9      428.60      379.22     23.39 o 
  15   1   9       55.99       42.26      9.15 o 
  16   1   9      306.51      294.53     23.43 o 
  17   1   9        0.48        7.70     13.93 o 
  18   1   9      275.76      243.43     23.75 o 
  19   1   9        1.16        7.01     11.61 o 
  20   1   9        3.05        4.46     20.87 o 
  21   1   9        1.02        7.09     14.11 o 
   0   2   9      964.93      939.86     45.07 o 
   1   2   9       31.53       18.73      6.33 o 
   2   2   9     2036.66     1659.47     34.78 o 
   3   2   9       48.23        9.74      5.83 o 
   4   2   9     1365.40     1294.00     32.03 o 
   5   2   9     3301.54     3110.16     46.82 o 
   6   2   9     2549.66     2357.25     38.32 o 
   7   2   9     1215.13     1236.93     24.27 o 
   8   2   9      815.22      849.12     27.41 o 
   9   2   9      218.06      229.36     16.65 o 
  10   2   9      260.76      278.05     18.52 o 
  11   2   9       14.42       18.47      8.02 o 
  12   2   9     1173.22     1063.19     42.89 o 
  13   2   9       71.17      107.26     14.72 o 
  14   2   9      503.10      470.04     26.85 o 
  15   2   9      200.96      207.15     19.51 o 
  16   2   9        0.02       19.58     12.38 o 
  17   2   9       93.20       88.35     13.92 o 
  18   2   9      222.72      231.27     28.19 o 
  19   2   9       10.28       30.36      8.99 o 
  20   2   9       82.10       61.96     10.86 o 
  21   2   9        0.03       29.31     15.43 o 
   1   3   9     9168.70    10082.55    114.70 o 
   2   3   9     4479.26     5283.41     55.08 o 
   3   3   9        4.54        6.80      9.20 o 
   4   3   9     1448.56     1237.51     28.08 o 
   5   3   9      467.34      460.59     21.15 o 
   6   3   9     2395.39     2400.95     37.63 o 
   7   3   9      689.62      581.04     25.96 o 
   8   3   9      331.54      302.40     16.20 o 
   9   3   9      329.44      314.60     16.21 o 
  10   3   9      424.79      384.25     20.22 o 
  11   3   9      427.50      406.11     25.62 o 
  12   3   9      243.92      234.69     18.61 o 
  13   3   9        4.75       20.03      7.14 o 
  14   3   9      608.24      662.77     34.28 o 
  15   3   9       63.64       36.18     11.42 o 
  16   3   9     1840.97     1709.51     62.70 o 
  17   3   9       31.36       23.96      7.83 o 
  18   3   9        2.65       18.17     15.39 o 
  19   3   9      129.07      152.11     21.39 o 
  20   3   9       14.59        4.78      8.02 o 
  21   3   9        0.12       18.85     12.45 o 
   0   4   9        1.51        9.26      5.63 o 
   1   4   9      123.86       95.13     11.64 o 
   2   4   9     5298.34     5120.40     61.76 o 
   3   4   9      833.67      728.02     23.21 o 
   4   4   9     4942.10     4966.63     81.29 o 
   5   4   9    10506.26    11231.57    106.78 o 
   6   4   9    14067.39    14887.39    132.31 o 
   7   4   9     1027.72      960.21     26.60 o 
   8   4   9        1.05       -1.61      6.25 o 
   9   4   9       86.31      118.00     14.84 o 
  10   4   9     1062.46     1124.03     32.83 o 
  11   4   9      412.97      393.89     24.02 o 
  12   4   9     2722.18     2854.28     62.75 o 
  13   4   9     1295.03     1232.35     45.07 o 
  14   4   9        0.27       14.24      9.24 o 
  15   4   9       33.46       14.86     11.35 o 
  16   4   9      218.57      196.52     21.58 o 
  17   4   9      120.07       79.13     12.56 o 
  18   4   9      108.02      157.83     21.78 o 
  19   4   9        6.78        4.55      9.45 o 
  20   4   9        0.55        8.43     10.61 o 
  21   4   9        7.68       29.62     14.21 o 
   1   5   9     1772.38     1859.68     38.26 o 
   2   5   9     8315.94     8867.33     85.16 o 
   3   5   9    15591.10    16429.77    233.09 o 
   4   5   9     3265.98     3278.08     60.38 o 
   5   5   9     2049.76     2025.04     31.98 o 
   6   5   9       39.36       56.33     13.12 o 
   7   5   9       76.70       59.41      9.92 o 
   8   5   9       25.02       32.58      8.15 o 
   9   5   9      997.67      955.87     27.68 o 
  10   5   9      661.08      643.55     31.19 o 
  11   5   9     1166.00     1166.28     42.01 o 
  12   5   9      132.35      159.39     16.76 o 
  13   5   9        0.18       17.73     13.09 o 
  14   5   9      198.19      159.83     17.59 o 
  15   5   9      391.79      308.59     23.09 o 
  16   5   9     1164.09     1009.19     40.51 o 
  17   5   9      278.61      291.18     27.43 o 
  18   5   9       42.28       44.08     13.55 o 
  19   5   9       27.68       13.58     10.94 o 
  20   5   9       18.21       16.20     18.49 o 
  21   5   9      162.29      146.37     24.76 o 
   0   6   9     7383.48     7732.59    100.90 o 
   1   6   9     7171.48     7539.81     72.40 o 
   2   6   9     6701.22     6788.34     76.70 o 
   3   6   9      238.47      232.38     15.99 o 
   4   6   9      110.37      101.40     11.67 o 
   5   6   9        0.54       29.53      6.73 o 
   6   6   9    10551.93    10783.37    127.91 o 
   7   6   9     3254.31     3233.92     40.50 o 
   8   6   9     2335.55     2230.89     47.91 o 
   9   6   9      533.28      545.44     27.63 o 
  10   6   9     2290.17     2292.70     56.08 o 
  11   6   9      967.64      968.21     35.62 o 
  12   6   9      428.40      395.27     26.12 o 
  13   6   9      737.06      733.37     36.59 o 
  14   6   9       79.81      102.92     15.04 o 
  15   6   9      875.96      758.83     38.01 o 
  16   6   9      235.03      230.50     22.94 o 
  17   6   9      277.91      218.17     23.36 o 
  18   6   9        3.37      -10.55     12.80 o 
  19   6   9      131.28       99.64     16.85 o 
  20   6   9      141.47       98.55     19.32 o 
  21   6   9      381.18      323.01     35.35 o 
   1   7   9     3813.29     3701.22     52.86 o 
   2   7   9     3698.88     3514.45     52.81 o 
   3   7   9     4774.23     4903.17     66.72 o 
   4   7   9      848.10      950.34     27.53 o 
   5   7   9      779.69      832.63     25.31 o 
   6   7   9       81.89      109.92     14.21 o 
   7   7   9      109.43       76.04     12.68 o 
   8   7   9       21.79       57.21      9.68 o 
   9   7   9      271.59      299.44     18.69 o 
  10   7   9      124.90      130.06     15.01 o 
  11   7   9      849.26      861.59     35.11 o 
  12   7   9        2.24       24.35     12.12 o 
  13   7   9      201.02      160.75     18.93 o 
  14   7   9     1333.03     1290.13     52.13 o 
  15   7   9      148.87       92.85     16.59 o 
  16   7   9        0.11      -10.00     10.00 o 
  17   7   9        6.10       10.21     13.89 o 
  18   7   9        2.36        2.35     10.98 o 
  19   7   9        3.84       11.69     14.74 o 
  20   7   9       66.26       91.66     18.56 o 
  21   7   9        2.33       15.22     18.91 o 
   0   8   9       96.24       50.61     10.78 o 
   1   8   9      567.15      469.16     21.84 o 
   2   8   9      752.56      663.35     23.32 o 
   3   8   9     2232.87     2353.58     41.24 o 
   4   8   9      871.17      896.34     24.13 o 
   5   8   9      447.90      400.01     19.40 o 
   6   8   9     1136.79     1091.56     24.63 o 
   7   8   9      122.64      112.10     14.50 o 
   8   8   9      153.44      161.31     14.50 o 
   9   8   9      242.61      221.52     15.70 o 
  10   8   9       61.18       61.83     12.12 o 
  11   8   9      169.10      168.93     19.03 o 
  12   8   9        9.22       14.18     12.39 o 
  13   8   9        0.12        3.47     12.73 o 
  14   8   9      118.51      168.59     21.60 o 
  15   8   9        7.88       -6.22     13.59 o 
  16   8   9        8.45       18.05      7.90 o 
  17   8   9       56.94       44.98     12.66 o 
  18   8   9       30.80       37.76     11.02 o 
  19   8   9       11.71       21.80     12.93 o 
  20   8   9       14.77       24.87     12.92 o 
  21   8   9      250.96      218.26     25.05 o 
   1   9   9     3088.84     2962.82     47.56 o 
   2   9   9       76.09       81.78     11.05 o 
   3   9   9       45.20       34.60      7.43 o 
   4   9   9      670.03      706.13     22.80 o 
   5   9   9     3080.57     3307.57     48.32 o 
   6   9   9     1629.91     1664.13     41.60 o 
   7   9   9      441.18      435.01     20.72 o 
   8   9   9      357.40      389.65     21.49 o 
   9   9   9       12.38       -3.61      7.28 o 
  10   9   9       33.10       29.71      9.34 o 
  11   9   9      133.92      135.77     16.28 o 
  12   9   9     1156.86     1137.82     43.55 o 
  13   9   9       35.54       21.79     12.60 o 
  14   9   9      639.17      626.77     32.62 o 
  15   9   9       15.79        9.41      9.00 o 
  16   9   9        0.29        5.44     12.03 o 
  17   9   9       13.99       13.98     14.27 o 
  18   9   9       64.83       27.16     17.44 o 
  19   9   9        0.75        6.23     14.30 o 
  20   9   9      413.17      396.60     36.21 o 
  21   9   9       46.94       44.67     15.75 o 
   0  10   9     2238.05     1797.71    108.78 o 
   1  10   9      738.10      645.70     22.62 o 
   2  10   9      363.64      317.59     15.48 o 
   3  10   9       12.30       22.95     10.20 o 
   4  10   9      905.23      921.52     24.04 o 
   5  10   9      577.45      557.07     21.70 o 
   6  10   9      748.77      689.52     30.10 o 
   7  10   9       62.30       51.38     11.24 o 
   8  10   9      726.52      697.68     33.20 o 
   9  10   9      100.96      117.64     16.92 o 
  10  10   9       58.75       70.97     11.42 o 
  11  10   9     1156.32     1130.53     47.06 o 
  12  10   9     1484.07     1460.41     58.89 o 
  13  10   9     1205.64     1161.77     46.13 o 
  14  10   9       52.79       21.41     13.75 o 
  15  10   9       19.31       18.59      9.49 o 
  16  10   9       51.17       71.45     13.51 o 
  17  10   9        6.52       21.78     14.97 o 
  18  10   9       20.06       36.92     12.98 o 
  19  10   9       30.39       45.84     14.44 o 
  20  10   9       30.00       39.98     12.48 o 
   1  11   9      860.08      805.68     19.89 o 
   2  11   9      265.27      304.66     16.17 o 
   3  11   9     1459.24     1350.64     32.30 o 
   4  11   9     2152.54     2291.53     47.62 o 
   5  11   9     1530.50     1510.97     32.58 o 
   6  11   9      876.86      876.82     42.83 o 
   7  11   9      142.75      138.96     13.50 o 
   8  11   9      219.78      223.82     19.09 o 
   9  11   9      258.05      229.00     18.68 o 
  10  11   9       78.39       78.79     12.74 o 
  11  11   9        1.12       15.43      7.60 o 
  12  11   9      362.97      388.66     26.40 o 
  13  11   9        0.83      -10.36     10.36 o 
  14  11   9       60.03       62.97     12.31 o 
  15  11   9        8.33       10.94     14.08 o 
  16  11   9        5.04        9.10     11.93 o 
  17  11   9      155.31      155.54     22.77 o 
  18  11   9        2.02       25.07     13.77 o 
  19  11   9       92.88       48.51     14.47 o 
  20  11   9       80.91      103.97     19.02 o 
   0  12   9     1734.53     1511.13     57.59 o 
   1  12   9      424.03      364.82     20.01 o 
   2  12   9      504.44      477.22     20.94 o 
   3  12   9      227.94      184.90     17.12 o 
   4  12   9      109.90      111.16     14.61 o 
   5  12   9      354.46      401.89     21.63 o 
   6  12   9      471.82      447.47     28.22 o 
   7  12   9      154.11      168.82     16.23 o 
   8  12   9      571.16      611.29     31.66 o 
   9  12   9       67.06       47.77      9.60 o 
  10  12   9      915.03      864.49     36.95 o 
  11  12   9       90.69       78.56     14.14 o 
  12  12   9      832.72      888.02     44.20 o 
  13  12   9       30.37       29.46     10.29 o 
  14  12   9       22.24       25.61     11.78 o 
  15  12   9      120.03       89.02     14.86 o 
  16  12   9      207.74      163.17     23.41 o 
  17  12   9        0.61       17.75     15.96 o 
  18  12   9       76.60      134.81     23.52 o 
  19  12   9       76.57       86.18     17.55 o 
  20  12   9       16.68       17.54     18.04 o 
   1  13   9     3081.97     3152.60     52.22 o 
   2  13   9    10153.34    10009.01    121.97 o 
   3  13   9     7013.98     7198.13     88.33 o 
   4  13   9     1589.69     1572.01     44.75 o 
   5  13   9       93.09       83.38     11.93 o 
   6  13   9      873.85      820.84     39.54 o 
   7  13   9     2227.35     2221.27     53.82 o 
   8  13   9     2198.65     2125.02     63.26 o 
   9  13   9     1118.02     1085.45     46.18 o 
  10  13   9      739.21      737.40     38.13 o 
  11  13   9      589.34      569.62     31.12 o 
  12  13   9      432.50      416.87     28.16 o 
  13  13   9        0.00       10.77     10.73 o 
  14  13   9        0.61       19.80     16.20 o 
  15  13   9      189.83      172.25     24.20 o 
  16  13   9       55.18       17.25     15.71 o 
  17  13   9      150.13      122.54     20.38 o 
  18  13   9      114.86      122.67     25.82 o 
  19  13   9       71.27       57.53     17.07 o 
  20  13   9        0.70       35.54     10.81 o 
   0  14   9     6537.71     6596.01    123.57 o 
   1  14   9     4880.47     4838.01     58.37 o 
   2  14   9     1639.26     1617.59     42.21 o 
   3  14   9      198.85      201.54     15.24 o 
   4  14   9      250.59      255.38     17.71 o 
   5  14   9     2079.34     2026.09     49.60 o 
   6  14   9     3066.11     3032.19     63.12 o 
   7  14   9     2814.40     2849.68     68.71 o 
   8  14   9      713.56      682.97     36.31 o 
   9  14   9     1814.17     2009.41     76.22 o 
  10  14   9      267.80      238.35     24.99 o 
  11  14   9      468.70      426.89     29.91 o 
  12  14   9      757.51      759.92     43.80 o 
  13  14   9      457.32      481.38     31.63 o 
  14  14   9      557.89      564.85     49.36 o 
  15  14   9      908.58      875.60     44.41 o 
  16  14   9        1.94      -12.33     12.33 o 
  17  14   9       39.60       47.03     18.70 o 
  18  14   9      210.10      216.97     30.95 o 
  19  14   9      139.83      116.38     20.00 o 
   1  15   9      374.20      398.04     21.87 o 
   2  15   9       58.98       58.02     10.08 o 
   3  15   9     1400.66     1376.36     36.77 o 
   4  15   9     1294.21     1310.35     43.33 o 
   5  15   9     1629.97     1636.75     55.32 o 
   6  15   9      462.36      514.89     43.32 o 
   7  15   9      265.09      289.37     23.94 o 
   8  15   9     1474.03     1477.26     54.62 o 
   9  15   9     1590.64     1652.31     64.91 o 
  10  15   9     2777.44     2931.02     66.25 o 
  11  15   9      602.36      615.55     36.58 o 
  12  15   9        3.39       11.45      8.45 o 
  13  15   9        3.32       10.87     10.77 o 
  14  15   9     1291.53     1266.43     63.96 o 
  15  15   9      263.09      260.21     27.69 o 
  16  15   9       29.81       50.54     17.33 o 
  17  15   9       24.48        8.15     15.23 o 
  18  15   9       11.33       38.51     14.11 o 
  19  15   9       25.04       31.22     15.65 o 
   0  16   9      196.54      178.96     19.55 o 
   1  16   9      196.73      187.60     13.80 o 
   2  16   9      636.36      617.87     31.11 o 
   3  16   9       70.07       65.73     10.93 o 
   4  16   9       50.07       75.90     11.58 o 
   5  16   9     1996.53     2184.89     58.46 o 
   6  16   9     2010.42     2007.63     64.10 o 
   7  16   9      927.02      907.60     39.51 o 
   8  16   9       32.73       57.47     13.35 o 
   9  16   9        7.38       15.42      9.96 o 
  10  16   9      234.25      251.22     29.95 o 
  11  16   9      312.37      378.29     29.16 o 
  12  16   9      254.30      257.26     25.99 o 
  13  16   9      161.42       89.22     20.89 o 
  14  16   9      121.94       86.93     18.38 o 
  15  16   9      499.38      562.48     37.25 o 
  16  16   9       78.57       45.78     12.46 o 
  17  16   9        0.59       24.95     16.78 o 
  18  16   9       65.37       94.08     24.12 o 
  19  16   9       18.99       36.47     18.06 o 
   1  17   9      549.25      467.76     26.21 o 
   2  17   9       53.31       41.36     10.99 o 
   3  17   9     1125.89     1174.64     34.09 o 
   4  17   9     4584.34     4955.90     68.13 o 
   5  17   9      379.00      402.69     25.80 o 
   6  17   9        2.46       10.03      9.17 o 
   7  17   9      838.78      891.53     45.88 o 
   8  17   9     1470.06     1503.49     57.95 o 
   9  17   9      897.48      900.00     40.16 o 
  10  17   9     2492.42     2355.73     78.64 o 
  11  17   9        0.03      -10.05     16.99 o 
  12  17   9       42.13       24.13     18.70 o 
  13  17   9      246.18      339.15     32.56 o 
  14  17   9       79.61       56.72     14.21 o 
  15  17   9        1.95       20.97     14.04 o 
  16  17   9        6.03        8.95     12.66 o 
  17  17   9       10.57       40.64     21.60 o 
  18  17   9        0.50       14.95     14.72 o 
   0  18   9      456.93      475.68     36.37 o 
   1  18   9      156.75      154.52     16.09 o 
   2  18   9       11.09       -0.21      7.42 o 
   3  18   9      603.62      561.23     29.93 o 
   4  18   9      396.79      359.37     24.49 o 
   5  18   9      155.09      134.38     17.46 o 
   6  18   9      584.10      558.31     32.45 o 
   7  18   9       27.51        7.81     20.52 o 
   8  18   9      622.77      605.96     35.75 o 
   9  18   9     1704.08     1644.22     59.38 o 
  10  18   9     1034.56     1037.65     54.11 o 
  11  18   9     1302.93     1392.35     57.95 o 
  12  18   9      242.76      232.54     25.90 o 
  13  18   9      518.72      520.51     36.05 o 
  14  18   9      649.63      609.78     38.14 o 
  15  18   9      413.05      424.67     31.70 o 
  16  18   9        4.72        5.67     18.09 o 
  17  18   9        3.90       29.90     13.82 o 
  18  18   9       47.96       13.81     11.30 o 
   1  19   9        0.67       18.43      6.54 o 
   2  19   9      199.92      138.28     14.80 o 
   3  19   9      120.82       66.14     10.72 o 
   4  19   9      247.36      195.16     19.51 o 
   5  19   9      378.04      403.39     27.88 o 
   6  19   9        2.26       13.07     10.16 o 
   7  19   9       39.73       13.40     11.62 o 
   8  19   9      489.88      428.35     29.05 o 
   9  19   9       88.75       74.60     17.43 o 
  10  19   9      462.37      462.36     31.47 o 
  11  19   9      319.26      297.70     28.68 o 
  12  19   9      487.52      507.22     36.70 o 
  13  19   9      111.06       73.92     15.03 o 
  14  19   9       13.45       20.38     12.64 o 
  15  19   9      107.06       83.36     32.00 o 
  16  19   9      187.00      176.94     27.70 o 
  17  19   9       32.23       17.16     19.45 o 
   0  20   9     3614.22     3561.43     99.68 o 
   1  20   9     1448.96     1400.89     42.99 o 
   2  20   9       89.89       86.82     12.79 o 
   3  20   9      937.39      988.82     41.46 o 
   4  20   9      808.79      772.29     34.42 o 
   5  20   9     1151.04     1050.26     43.22 o 
   6  20   9     1067.83     1027.66     42.49 o 
   7  20   9      274.42      306.81     26.23 o 
   8  20   9      211.92      144.25     18.66 o 
   9  20   9       10.15       -6.01     13.00 o 
  10  20   9       46.68       43.54     24.04 o 
  11  20   9       25.03       18.40     14.95 o 
  12  20   9       65.87       37.63     11.20 o 
  13  20   9        3.29        0.13     27.45 o 
  14  20   9      119.69      124.26     24.30 o 
  15  20   9        0.52      -11.63     11.63 o 
  16  20   9        3.66        9.93     20.43 o 
  17  20   9       49.56       47.92     14.42 o 
   1  21   9       81.76       53.70      9.96 o 
   2  21   9      625.41      562.18     30.32 o 
   3  21   9      730.07      670.56     35.19 o 
   4  21   9      824.08      845.58     37.43 o 
   5  21   9      102.18      110.71     15.26 o 
   6  21   9      233.17      217.64     23.71 o 
   7  21   9      222.75      262.51     25.78 o 
   8  21   9      173.13      199.91     22.73 o 
   9  21   9       48.71       25.36     12.74 o 
  10  21   9        8.64       52.62     13.16 o 
  11  21   9        8.85       13.00     18.03 o 
  12  21   9      223.67      283.02     25.30 o 
  13  21   9        0.61       18.26     14.12 o 
  14  21   9       81.40       40.37     25.58 o 
  15  21   9       13.70        9.30     13.07 o 
  16  21   9        6.11       -1.05     21.17 o 
   0  22   9     2531.32     2534.20     94.39 o 
   1  22   9      339.67      366.89     23.19 o 
   2  22   9      235.04      241.38     18.53 o 
   3  22   9       93.41       70.36     12.91 o 
   4  22   9      167.95      161.98     18.66 o 
   5  22   9       30.01       29.42      9.36 o 
   6  22   9      662.67      690.42     45.37 o 
   7  22   9      337.85      423.16     32.08 o 
   8  22   9      647.16      700.30     38.49 o 
   9  22   9      436.05      488.08     34.76 o 
  10  22   9      175.78      190.16     26.52 o 
  11  22   9       12.67       28.14     11.28 o 
  12  22   9       96.81       86.38     16.55 o 
  13  22   9      449.00      507.55     27.18 o 
  14  22   9      193.44      221.75     32.53 o 
  15  22   9      342.25      439.78     36.59 o 
  16  22   9        6.80       27.47     24.09 o 
   1  23   9      149.98      120.54     14.78 o 
   2  23   9       40.46       21.19      8.67 o 
   3  23   9        3.16        2.21      6.07 o 
   4  23   9      161.15      131.16     18.42 o 
   5  23   9      118.72      113.98     17.44 o 
   6  23   9       40.82       42.21     10.15 o 
   7  23   9      152.23      115.73     19.19 o 
   8  23   9       36.23       59.02     15.86 o 
   9  23   9        1.55       -6.21     14.38 o 
  10  23   9      177.29      150.97     23.43 o 
  11  23   9      131.50       80.65     23.80 o 
  12  23   9       36.89       38.15     19.67 o 
  13  23   9      159.79      196.68     30.73 o 
  14  23   9       76.75      144.52     25.51 o 
  15  23   9       48.40       39.53     21.03 o 
   0  24   9     3886.57     4242.67    147.05 o 
   1  24   9     1533.85     1605.33     69.73 o 
   2  24   9      143.97      148.27     17.02 o 
   3  24   9        3.27       36.70      9.14 o 
   4  24   9      513.81      565.99     36.51 o 
   5  24   9      301.89      324.45     28.43 o 
   6  24   9      539.42      508.45     37.11 o 
   7  24   9      428.20      383.98     25.54 o 
   8  24   9       28.97       36.74     12.43 o 
   9  24   9       58.90       61.36     12.73 o 
  10  24   9      207.55      175.83     23.13 o 
  11  24   9      496.08      496.54     24.98 o 
  12  24   9       70.46       41.57     16.49 o 
  13  24   9        4.88       17.00     17.81 o 
  14  24   9        6.73       61.81     16.96 o 
  15  24   9       44.68       87.52     19.43 o 
   1  25   9       24.32       18.49      7.98 o 
   2  25   9       24.74       31.80      8.98 o 
   3  25   9       94.02       44.05     11.40 o 
   4  25   9      158.08      161.45     21.84 o 
   5  25   9       39.58       59.96     15.84 o 
   6  25   9        0.16        8.10      9.28 o 
   7  25   9        5.35        1.67     16.73 o 
   8  25   9       16.80       -1.36     24.46 o 
   9  25   9      324.10      328.05     27.14 o 
  10  25   9        3.65        9.76     27.08 o 
  11  25   9       84.00       68.94     21.56 o 
  12  25   9       11.71        3.76     12.76 o 
  13  25   9       14.86        7.85     20.90 o 
  14  25   9        7.37       12.55     25.17 o 
   0  26   9      178.04      142.63     27.93 o 
   1  26   9       14.35       -8.17     11.37 o 
   2  26   9        0.63        4.74     10.88 o 
   3  26   9       33.24       34.14     11.52 o 
   4  26   9       72.30       55.66     13.39 o 
   5  26   9       10.82       33.90     10.46 o 
   6  26   9       16.30       11.91     11.58 o 
   7  26   9       29.41       15.49     14.42 o 
   8  26   9       10.23       10.73     17.63 o 
   9  26   9        4.64       -5.37     16.18 o 
  10  26   9        0.60        9.75     12.40 o 
  11  26   9       27.56        9.86     11.32 o 
  12  26   9       66.04       46.47     21.32 o 
  13  26   9        7.18       27.97     28.12 o 
   1  27   9       22.31       50.81     12.25 o 
   2  27   9       53.24       32.72     10.68 o 
   3  27   9       61.06       72.84     13.52 o 
   4  27   9       15.28       11.03     11.02 o 
   5  27   9      314.66      343.08     25.02 o 
   6  27   9        7.75       15.02     13.80 o 
   7  27   9       45.17       30.45      7.20 o 
   8  27   9       63.18       30.75     14.27 o 
   9  27   9      230.16      226.19     25.10 o 
  10  27   9        0.06       42.30     11.34 o 
  11  27   9       26.91       45.61     16.47 o 
  12  27   9       23.76       34.96     15.00 o 
   0  28   9      940.56      966.53     87.89 o 
   1  28   9      241.14      247.07     23.33 o 
   2  28   9       46.67       39.41     11.64 o 
   3  28   9        0.26       21.68     14.06 o 
   4  28   9        9.82        4.89     10.39 o 
   5  28   9       11.76       32.84     12.45 o 
   6  28   9       24.58       28.31     13.53 o 
   7  28   9       27.52       35.76     11.49 o 
   8  28   9      147.21      158.66     23.74 o 
   9  28   9       25.50       -9.94     13.57 o 
  10  28   9       56.45       73.31     18.66 o 
  11  28   9       23.10       20.98     11.58 o 
   1  29   9       20.34       -0.24     13.66 o 
   2  29   9       55.54       42.71     12.84 o 
   3  29   9       14.45       15.75      9.68 o 
   4  29   9       58.40       30.11     19.73 o 
   5  29   9        0.36       27.52     12.92 o 
   6  29   9       51.41       62.50     14.33 o 
   7  29   9       41.57       24.98     16.76 o 
   8  29   9      384.40      425.67     33.31 o 
   9  29   9        8.54        5.93     14.84 o 
  10  29   9       11.30       16.76     11.92 o 
   0  30   9     1718.96     1823.67    177.94 o 
   1  30   9      248.61      294.26     26.52 o 
   2  30   9      350.98      395.99     26.74 o 
   3  30   9        6.33       49.33     17.19 o 
   4  30   9      240.65      283.49     30.86 o 
   5  30   9      148.75      145.79     23.77 o 
   6  30   9      494.76      537.22     30.56 o 
   7  30   9      118.33      117.08     18.12 o 
   8  30   9      111.02      115.70     20.01 o 
   9  30   9        3.88       28.46     12.70 o 
   1  31   9       86.50       49.01     18.16 o 
   2  31   9       53.32       79.06     19.66 o 
   3  31   9      367.87      403.56     34.71 o 
   4  31   9       24.79        4.80     16.72 o 
   5  31   9      322.26      302.57     34.47 o 
   6  31   9       10.54       16.43     17.37 o 
   7  31   9        8.25       19.07      9.89 o 
   0  32   9      572.69      485.04     55.08 o 
   1  32   9      189.68      146.79     32.12 o 
   2  32   9       10.89       -3.11     29.72 o 
   3  32   9      118.44      110.16     27.16 o 
   4  32   9      273.33      288.93     28.62 o 
   5  32   9      201.88      153.61     23.35 o 
   1  33   9       26.71       37.67     30.42 o 
   0   0  10      205.71      164.18     36.33 o 
   1   0  10      242.27      300.94     19.03 o 
   2   0  10     1231.06     1286.86     43.06 o 
   3   0  10     8783.51     9126.45    133.07 o 
   4   0  10     7733.55     8146.05    151.21 o 
   5   0  10    10738.88    11713.42    181.88 o 
   6   0  10     5606.41     6196.30    141.96 o 
   7   0  10     1800.35     1735.89     79.43 o 
   8   0  10    10233.58    10387.17    253.48 o 
   9   0  10     3299.31     3767.10     80.15 o 
  10   0  10      659.78      728.87     51.87 o 
  11   0  10      326.73      367.54     32.07 o 
  12   0  10      191.31      182.41     25.28 o 
  13   0  10      253.10      292.82     30.48 o 
  14   0  10     2297.16     2310.76     99.47 o 
  15   0  10      257.02      228.06     29.60 o 
  16   0  10       90.05       32.40     25.38 o 
  17   0  10      234.42      222.66     38.03 o 
  18   0  10      208.28      138.59     28.77 o 
  19   0  10       62.31       31.14     24.06 o 
  20   0  10      360.34      368.24     52.33 o 
  21   0  10       55.85       85.94     63.12 o 
   1   1  10       16.25       -6.57      6.57 o 
   2   1  10      292.14      126.59     14.12 o 
   3   1  10      113.20      144.76     11.99 o 
   4   1  10      150.52      119.22     10.92 o 
   5   1  10     4474.39     4606.67     86.94 o 
   6   1  10     8642.36     8675.05    118.33 o 
   7   1  10      218.91      295.78     15.76 o 
   8   1  10     2496.26     2065.25     46.16 o 
   9   1  10     2427.44     2375.04     54.05 o 
  10   1  10     2244.40     2203.81     51.02 o 
  11   1  10        4.18        4.57     11.92 o 
  12   1  10       81.47       66.88     12.30 o 
  13   1  10       44.71       39.07      6.83 o 
  14   1  10       76.20      109.15     14.03 o 
  15   1  10      414.60      394.62     26.95 o 
  16   1  10      662.49      654.76     38.52 o 
  17   1  10      113.07       60.60     14.12 o 
  18   1  10      252.64      203.70     21.77 o 
  19   1  10       56.40       22.38     10.72 o 
  20   1  10       11.34       19.34     11.97 o 
  21   1  10      172.24      200.75     25.08 o 
   0   2  10      882.29      856.45     19.98 o 
   1   2  10        0.99       -9.74      9.76 o 
   2   2  10       21.07       17.64      5.99 o 
   3   2  10       93.10       89.72     11.44 o 
   4   2  10      303.91      326.56     14.46 o 
   5   2  10       57.71       48.18      9.36 o 
   6   2  10       61.32       96.31     11.26 o 
   7   2  10      110.92      111.47     13.91 o 
   8   2  10      155.59      241.14     15.47 o 
   9   2  10      113.30      100.10     12.16 o 
  10   2  10       16.17       12.98      9.89 o 
  11   2  10        1.60       -7.55     11.22 o 
  12   2  10       74.15       59.50      9.21 o 
  13   2  10      256.68      233.02     18.36 o 
  14   2  10      594.38      562.92     31.91 o 
  15   2  10       30.16       41.23     10.67 o 
  16   2  10      137.99      125.22     16.18 o 
  17   2  10      224.69      170.65     20.35 o 
  18   2  10      347.97      326.57     22.84 o 
  19   2  10      137.99       71.43     21.97 o 
  20   2  10        0.58        8.30      9.22 o 
  21   2  10        0.30       -9.18     20.97 o 
   1   3  10     1812.25     1782.71     24.33 o 
   2   3  10    12948.33    13583.96    164.98 o 
   3   3  10     5255.94     5457.98     51.20 o 
   4   3  10     2382.51     2475.10     41.65 o 
   5   3  10      780.66      790.25     25.15 o 
   6   3  10     1849.48     1851.16     40.71 o 
   7   3  10     1706.64     1852.96     38.45 o 
   8   3  10     4379.31     4444.07     53.52 o 
   9   3  10      933.71      943.65     27.03 o 
  10   3  10      254.60      265.23     20.70 o 
  11   3  10        0.09        5.87      8.49 o 
  12   3  10      181.36      159.88     15.96 o 
  13   3  10       44.48       39.68     10.94 o 
  14   3  10       19.98       13.83      9.99 o 
  15   3  10       48.17       39.09      9.47 o 
  16   3  10       56.16       27.25     11.22 o 
  17   3  10      277.95      257.90     22.89 o 
  18   3  10       49.79       34.33     17.56 o 
  19   3  10      244.84      198.56     20.86 o 
  20   3  10        0.80        4.14     13.36 o 
  21   3  10        5.78       15.74     15.53 o 
   0   4  10     1648.82     1771.82     36.19 o 
   1   4  10      987.68     1070.31     22.14 o 
   2   4  10      285.94      307.86     14.26 o 
   3   4  10     4652.33     4802.84     67.31 o 
   4   4  10     1748.94     1732.90     25.90 o 
   5   4  10     1272.76     1312.88     25.69 o 
   6   4  10       30.84       12.42     10.20 o 
   7   4  10      821.07      711.48     26.22 o 
   8   4  10        0.36       38.55      7.72 o 
   9   4  10       82.75       54.64      9.75 o 
  10   4  10      228.22      180.74     16.33 o 
  11   4  10      206.02      174.74     16.88 o 
  12   4  10      422.41      415.29     26.35 o 
  13   4  10      144.67       93.45     14.60 o 
  14   4  10      333.84      347.90     26.15 o 
  15   4  10       70.28       40.34     10.51 o 
  16   4  10       29.68       44.33     12.89 o 
  17   4  10        9.31       16.65     11.16 o 
  18   4  10       46.28       36.09      9.34 o 
  19   4  10       18.19       22.51     12.25 o 
  20   4  10       13.64       11.04     10.51 o 
  21   4  10        7.71       38.33     13.98 o 
   1   5  10        1.39       -7.65      7.65 o 
   2   5  10      116.45      153.02     12.44 o 
   3   5  10      317.91      321.06     17.59 o 
   4   5  10     2270.84     2267.67     38.17 o 
   5   5  10       62.51       36.22      7.47 o 
   6   5  10      235.13      188.72     17.29 o 
   7   5  10      262.94      279.47     16.20 o 
   8   5  10      487.42      398.59     21.95 o 
   9   5  10      770.23      715.62     35.75 o 
  10   5  10        0.08        0.91      8.61 o 
  11   5  10      752.85      706.47     36.38 o 
  12   5  10     1392.82     1341.42     47.41 o 
  13   5  10       65.90       49.48      9.49 o 
  14   5  10       93.88       82.84     13.24 o 
  15   5  10      240.90      230.10     22.44 o 
  16   5  10       94.41       87.49     13.31 o 
  17   5  10        5.89        6.52     10.99 o 
  18   5  10        2.02        6.06     13.05 o 
  19   5  10       25.41       40.20     12.68 o 
  20   5  10        9.69       26.77     14.60 o 
  21   5  10       75.05       81.86     17.54 o 
   0   6  10      662.19      689.00     32.28 o 
   1   6  10      224.10      183.57     13.52 o 
   2   6  10       28.85       65.93     10.02 o 
   3   6  10     1057.94      959.30     29.58 o 
   4   6  10      168.69      150.57     12.37 o 
   5   6  10      669.03      609.08     25.16 o 
   6   6  10      577.72      556.35     24.65 o 
   7   6  10       61.32       31.72      8.48 o 
   8   6  10      802.63      801.49     34.18 o 
   9   6  10       67.20       42.37      8.55 o 
  10   6  10      239.42      226.28     18.47 o 
  11   6  10       72.04       54.40     10.15 o 
  12   6  10      407.10      453.30     28.48 o 
  13   6  10      677.32      665.70     37.70 o 
  14   6  10        6.44       11.53     10.51 o 
  15   6  10       67.45       72.04     17.07 o 
  16   6  10      285.13      237.67     27.08 o 
  17   6  10       96.72       68.47     17.73 o 
  18   6  10      165.68      178.06     22.91 o 
  19   6  10       97.09       62.57     15.33 o 
  20   6  10       15.91       17.23     17.07 o 
  21   6  10       15.81       11.61     10.71 o 
   1   7  10     2909.22     3000.01     48.99 o 
   2   7  10    11321.94    11772.88    110.91 o 
   3   7  10     1174.91     1281.13     29.15 o 
   4   7  10      718.89      715.48     22.26 o 
   5   7  10      197.92      166.13     17.72 o 
   6   7  10       66.36       86.22     12.05 o 
   7   7  10     1961.65     1952.15     46.72 o 
   8   7  10     2961.72     2838.03     61.58 o 
   9   7  10      285.06      255.27     22.11 o 
  10   7  10      329.79      286.69     21.24 o 
  11   7  10      892.84      876.30     39.71 o 
  12   7  10     2672.70     2773.83     74.69 o 
  13   7  10     1773.95     1812.80     52.73 o 
  14   7  10       31.76       24.38      8.19 o 
  15   7  10     2316.93     2312.42     90.26 o 
  16   7  10     2330.72     2272.91     88.32 o 
  17   7  10     1342.22     1291.74     53.22 o 
  18   7  10      312.00      348.41     29.20 o 
  19   7  10       13.01       13.41     15.99 o 
  20   7  10       93.15       77.71     19.67 o 
   0   8  10      918.08     1123.19     47.14 o 
   1   8  10     2322.82     2628.08     44.19 o 
   2   8  10      659.09      690.42     22.99 o 
   3   8  10      304.45      311.03     19.58 o 
   4   8  10        3.66       21.73      9.31 o 
   5   8  10      411.32      385.91     20.48 o 
   6   8  10      439.59      433.15     22.95 o 
   7   8  10      137.78      102.43     12.52 o 
   8   8  10      395.18      390.68     22.60 o 
   9   8  10        3.86        8.37     14.41 o 
  10   8  10      521.24      548.14     31.75 o 
  11   8  10       46.17       40.45     10.14 o 
  12   8  10      123.13      127.89     15.42 o 
  13   8  10       96.55      107.88     14.83 o 
  14   8  10      110.41      119.28     15.42 o 
  15   8  10       97.47       85.65     14.23 o 
  16   8  10      991.18     1020.21     45.19 o 
  17   8  10       47.74       45.42     12.19 o 
  18   8  10      343.20      285.32     32.49 o 
  19   8  10       16.40       48.81     14.06 o 
  20   8  10        1.08        8.33     14.19 o 
   1   9  10      414.70      430.08     19.79 o 
   2   9  10    11087.49    11096.63    131.87 o 
   3   9  10     5991.82     5882.93     76.84 o 
   4   9  10     7190.03     7152.44    102.60 o 
   5   9  10      197.08      200.72     15.22 o 
   6   9  10      189.10      215.39     16.81 o 
   7   9  10      508.37      550.57     28.90 o 
   8   9  10     4384.05     4464.74     67.18 o 
   9   9  10     3658.91     3626.77     63.30 o 
  10   9  10     4258.91     4302.41     72.48 o 
  11   9  10       45.00       16.76     11.28 o 
  12   9  10       84.17       78.68     13.28 o 
  13   9  10     1031.84     1042.71     49.93 o 
  14   9  10       31.46       31.42      9.91 o 
  15   9  10        4.97        9.23     13.78 o 
  16   9  10      381.45      415.14     29.04 o 
  17   9  10        0.91       21.10     14.53 o 
  18   9  10       52.20       53.13     14.99 o 
  19   9  10        5.67       -7.34     16.56 o 
  20   9  10        6.56       39.13     17.27 o 
   0  10  10      637.77      590.16     33.70 o 
   1  10  10      935.07      916.42     26.28 o 
   2  10  10      408.86      479.02     19.66 o 
   3  10  10      264.62      236.62     15.81 o 
   4  10  10     1596.70     1726.58     45.98 o 
   5  10  10     1099.42     1184.07     30.54 o 
   6  10  10      298.51      331.20     21.09 o 
   7  10  10      755.88      787.87     44.27 o 
   8  10  10      336.96      323.69     24.05 o 
   9  10  10      156.45      173.54     19.36 o 
  10  10  10       39.87       64.19     12.24 o 
  11  10  10      484.35      450.46     28.00 o 
  12  10  10      894.10      849.98     41.60 o 
  13  10  10      131.83      103.84     16.65 o 
  14  10  10       45.72       23.75     13.22 o 
  15  10  10       70.98       71.77     15.40 o 
  16  10  10      401.92      364.61     26.65 o 
  17  10  10      385.79      337.05     30.27 o 
  18  10  10      200.15      151.89     20.66 o 
  19  10  10       19.99       41.80     11.58 o 
  20  10  10       19.56       43.14     11.49 o 
   1  11  10      246.45      231.41     15.52 o 
   2  11  10     1038.75      976.49     26.35 o 
   3  11  10      105.98      135.44     14.16 o 
   4  11  10     1071.58     1000.79     32.51 o 
   5  11  10     1114.76     1102.54     35.12 o 
   6  11  10      435.73      528.65     33.45 o 
   7  11  10      356.42      389.30     26.69 o 
   8  11  10        6.20        9.08     13.37 o 
   9  11  10      189.33      180.58     18.82 o 
  10  11  10       61.26       96.33     17.69 o 
  11  11  10       46.08       33.48     15.46 o 
  12  11  10       16.12       16.92     15.37 o 
  13  11  10       60.40       62.04     12.64 o 
  14  11  10       20.84       18.73     10.24 o 
  15  11  10       84.04       73.28     15.32 o 
  16  11  10        9.25       12.99     10.39 o 
  17  11  10      123.72       82.80     16.63 o 
  18  11  10        5.51       22.73     17.90 o 
  19  11  10        3.25       22.09     11.74 o 
  20  11  10        0.82       -0.03     12.95 o 
   0  12  10       53.06       65.32     14.46 o 
   1  12  10       86.15       46.48     11.91 o 
   2  12  10      311.40      288.06     15.81 o 
   3  12  10       43.26        2.52      9.29 o 
   4  12  10     2939.09     3041.29     67.88 o 
   5  12  10     6710.18     6950.37     97.43 o 
   6  12  10     4309.47     4628.79     72.76 o 
   7  12  10      834.30      852.65     41.68 o 
   8  12  10       67.38       17.08      8.05 o 
   9  12  10     1067.03     1155.72     53.85 o 
  10  12  10     2220.67     2259.62     64.61 o 
  11  12  10     1107.00     1078.40     43.53 o 
  12  12  10       18.38       12.32     11.43 o 
  13  12  10      152.77      130.37     19.71 o 
  14  12  10       77.94       38.56     11.96 o 
  15  12  10       34.05       10.71      9.96 o 
  16  12  10       19.29       20.68     12.86 o 
  17  12  10        1.09       25.56     11.67 o 
  18  12  10       77.10       96.34     16.17 o 
  19  12  10       22.78       35.70     11.48 o 
   1  13  10      139.91       98.38     11.94 o 
   2  13  10      531.80      459.43     27.19 o 
   3  13  10     2860.44     2710.43     62.08 o 
   4  13  10     4083.49     4054.07     61.97 o 
   5  13  10     1940.44     2028.19     53.42 o 
   6  13  10      761.22      826.64     36.27 o 
   7  13  10       46.32       29.22     10.14 o 
   8  13  10      176.63      163.31     19.12 o 
   9  13  10     2005.31     2189.19     65.71 o 
  10  13  10     2651.44     2899.87     89.53 o 
  11  13  10      658.69      787.99     43.40 o 
  12  13  10      562.69      532.47     33.65 o 
  13  13  10      497.87      452.53     33.05 o 
  14  13  10      195.84      149.96     21.75 o 
  15  13  10        0.74       19.23     16.89 o 
  16  13  10       34.37       35.55     12.13 o 
  17  13  10        0.00       12.87     18.32 o 
  18  13  10       37.71        0.81     14.14 o 
  19  13  10       61.56       57.98     14.90 o 
   0  14  10     2125.49     2136.22     68.24 o 
   1  14  10      408.73      393.81     21.78 o 
   2  14  10      638.14      549.08     28.02 o 
   3  14  10      599.41      623.08     32.76 o 
   4  14  10      455.84      435.90     27.28 o 
   5  14  10      172.11      190.90     19.83 o 
   6  14  10        5.41       -8.45      8.45 o 
   7  14  10     1476.25     1531.72     59.81 o 
   8  14  10        1.49       36.45      9.66 o 
   9  14  10       33.39       74.11     14.11 o 
  10  14  10      517.96      650.46     40.69 o 
  11  14  10       91.47       89.17     16.57 o 
  12  14  10       18.62       26.78     18.85 o 
  13  14  10        2.65       29.78     13.70 o 
  14  14  10        0.11       -6.62      8.76 o 
  15  14  10      230.65      217.89     26.28 o 
  16  14  10      261.84      282.19     33.11 o 
  17  14  10       44.47       48.22     18.79 o 
  18  14  10       72.23       28.64     17.76 o 
  19  14  10        1.53       -3.24     17.93 o 
   1  15  10        1.38       -9.24      9.24 o 
   2  15  10     3781.53     3835.29     59.61 o 
   3  15  10     4400.61     4398.32     65.55 o 
   4  15  10     4767.97     4748.56     63.76 o 
   5  15  10     1962.00     1890.27     49.87 o 
   6  15  10        0.73       -0.15      9.19 o 
   7  15  10      127.49      150.07     19.73 o 
   8  15  10     2172.46     2272.55     87.70 o 
   9  15  10      857.25      767.82     45.48 o 
  10  15  10      648.41      593.32     37.53 o 
  11  15  10       32.01        0.42     18.64 o 
  12  15  10      242.10      216.19     22.77 o 
  13  15  10      255.26      218.87     26.45 o 
  14  15  10      313.57      293.56     27.86 o 
  15  15  10        0.71        3.60     12.79 o 
  16  15  10       10.52       -8.30      9.31 o 
  17  15  10      115.73      110.47     16.11 o 
  18  15  10       60.93       69.22     19.21 o 
  19  15  10        7.51       12.61     18.55 o 
   0  16  10      216.02      171.11     20.50 o 
   1  16  10        0.36      -11.96     12.63 o 
   2  16  10      145.92       70.35     12.65 o 
   3  16  10      681.53      594.59     34.61 o 
   4  16  10     1000.10      910.83     42.42 o 
   5  16  10      313.35      301.73     23.22 o 
   6  16  10     1551.29     1571.31     55.10 o 
   7  16  10      179.56      168.61     18.55 o 
   8  16  10      266.56      237.49     24.61 o 
   9  16  10      150.72      125.20     19.94 o 
  10  16  10      397.01      389.33     33.76 o 
  11  16  10       19.50       16.55     11.74 o 
  12  16  10        4.85       18.07     11.38 o 
  13  16  10       53.15       37.20     12.13 o 
  14  16  10        4.72       10.62     12.18 o 
  15  16  10       24.04        4.51     14.87 o 
  16  16  10       34.12       44.54     14.87 o 
  17  16  10      255.50      278.80     33.04 o 
  18  16  10      112.54      122.32     21.45 o 
   1  17  10      984.13      985.65     42.50 o 
   2  17  10     3228.60     3147.82     59.19 o 
   3  17  10      223.09      198.18     18.63 o 
   4  17  10     3664.73     3479.56     69.93 o 
   5  17  10     2780.25     2705.03     71.21 o 
   6  17  10     2609.02     2563.60     67.86 o 
   7  17  10      737.09      683.44     36.91 o 
   8  17  10      237.11      207.66     21.72 o 
   9  17  10     2160.08     2138.14     69.61 o 
  10  17  10     4652.20     4884.16    195.18 o 
  11  17  10     1464.13     1468.82     60.57 o 
  12  17  10      648.47      685.44     43.68 o 
  13  17  10        6.55        3.23     16.18 o 
  14  17  10      275.20      206.65     26.00 o 
  15  17  10      289.01      263.95     30.02 o 
  16  17  10      363.42      414.84     23.89 o 
  17  17  10       79.03       97.74     23.78 o 
  18  17  10       49.14       33.69     15.73 o 
   0  18  10     1912.26     1927.46     97.49 o 
   1  18  10      340.86      356.37     23.15 o 
   2  18  10        9.14       18.22      9.54 o 
   3  18  10      537.15      474.97     26.93 o 
   4  18  10       65.17       61.12     11.58 o 
   5  18  10      547.79      480.90     30.22 o 
   6  18  10       41.15       51.87     10.64 o 
   7  18  10       36.02       59.14     12.97 o 
   8  18  10       33.50       63.30     13.36 o 
   9  18  10       35.60       44.74     19.23 o 
  10  18  10      343.81      357.34     29.54 o 
  11  18  10      162.05      157.35     21.27 o 
  12  18  10      343.17      392.08     30.46 o 
  13  18  10       11.82       -4.25     19.52 o 
  14  18  10       58.45       34.31     15.67 o 
  15  18  10      287.04      292.24     27.24 o 
  16  18  10      256.80      244.45     30.55 o 
  17  18  10       80.62       90.40     18.16 o 
   1  19  10      133.06      157.85     15.63 o 
   2  19  10     4131.78     4521.44     86.29 o 
   3  19  10     1514.61     1686.62     50.25 o 
   4  19  10     1734.23     1886.18     67.81 o 
   5  19  10      510.35      476.03     30.40 o 
   6  19  10     1063.97      967.56     38.46 o 
   7  19  10      716.93      714.82     38.29 o 
   8  19  10       22.50        9.45     13.11 o 
   9  19  10       24.52       -2.45     13.84 o 
  10  19  10      126.96      147.32     18.97 o 
  11  19  10      137.64      171.75     27.07 o 
  12  19  10      181.17      167.94     25.72 o 
  13  19  10       78.31       87.63     20.26 o 
  14  19  10       36.08       40.92     14.63 o 
  15  19  10       54.79       40.21     16.19 o 
  16  19  10       77.13       91.07     18.00 o 
  17  19  10       74.00       54.26     12.82 o 
   0  20  10      260.04      271.91     29.04 o 
   1  20  10       40.06       23.40      7.87 o 
   2  20  10       67.71       57.60     10.00 o 
   3  20  10      133.54       93.48     14.11 o 
   4  20  10      660.46      550.52     30.96 o 
   5  20  10      280.77      230.07     23.30 o 
   6  20  10      374.47      390.24     30.55 o 
   7  20  10      187.23      125.42     18.16 o 
   8  20  10        1.40        9.87     10.47 o 
   9  20  10        3.60       -4.83      9.38 o 
  10  20  10       79.99      113.59     17.79 o 
  11  20  10       51.77       45.43     12.46 o 
  12  20  10        3.71        7.99     21.32 o 
  13  20  10       19.56       23.40     13.82 o 
  14  20  10        0.18       21.51     16.48 o 
  15  20  10       86.79       49.59     24.07 o 
  16  20  10      150.12      162.08     24.19 o 
   1  21  10        0.06        6.69     11.60 o 
   2  21  10      177.11       97.01     14.80 o 
   3  21  10      357.39      277.97     21.64 o 
   4  21  10        8.12       -9.71      9.71 o 
   5  21  10        0.88       -9.64      9.64 o 
   6  21  10       76.70       44.87     11.59 o 
   7  21  10       89.16       60.29     16.07 o 
   8  21  10       43.91       54.18     12.37 o 
   9  21  10       12.86        9.11     10.06 o 
  10  21  10       47.78       55.16     15.07 o 
  11  21  10      140.36      138.67     21.58 o 
  12  21  10       24.48       19.95     20.89 o 
  13  21  10        0.17       24.57     13.00 o 
  14  21  10        0.86       31.79     17.86 o 
  15  21  10        1.84       -1.56     11.77 o 
  16  21  10       19.49       39.54     14.73 o 
   0  22  10      117.45       96.25     17.53 o 
   1  22  10      707.52      685.22     33.07 o 
   2  22  10      165.65      134.38     17.06 o 
   3  22  10        1.95        2.65     11.59 o 
   4  22  10      160.90       92.05     14.73 o 
   5  22  10      415.76      361.83     31.79 o 
   6  22  10       24.89       23.66     14.62 o 
   7  22  10       26.90        1.75     11.11 o 
   8  22  10      119.57       86.74     15.57 o 
   9  22  10       88.48       80.57     15.58 o 
  10  22  10      168.62      180.04     25.72 o 
  11  22  10      125.51      100.97     17.97 o 
  12  22  10        4.53       21.10     13.52 o 
  13  22  10       93.17      111.44     19.99 o 
  14  22  10      159.14       80.45     19.08 o 
  15  22  10       14.54       18.41     12.86 o 
   1  23  10       52.50       56.42     10.59 o 
   2  23  10      852.92      857.28     38.51 o 
   3  23  10       13.24        8.35     12.93 o 
   4  23  10      113.30      157.58     19.28 o 
   5  23  10        2.63        9.65     13.03 o 
   6  23  10       22.82       39.82     12.21 o 
   7  23  10        0.11        8.10     12.71 o 
   8  23  10      108.30       91.26     17.45 o 
   9  23  10        6.00       42.27     14.84 o 
  10  23  10       11.54       37.47     11.81 o 
  11  23  10       52.54       37.90     16.33 o 
  12  23  10        3.11       44.11     14.45 o 
  13  23  10      104.67       98.37     21.84 o 
  14  23  10       88.65       82.39     24.64 o 
  15  23  10       84.53       82.19     18.48 o 
   0  24  10      249.71      268.30     33.43 o 
   1  24  10        5.20       10.26     12.44 o 
   2  24  10      271.81      208.02     21.69 o 
   3  24  10      110.40       69.46     12.97 o 
   4  24  10       51.66       65.36     14.24 o 
   5  24  10       30.31       23.22     16.30 o 
   6  24  10      159.54      101.39     16.18 o 
   7  24  10       18.91        8.75     19.88 o 
   8  24  10       48.37       66.43     14.90 o 
   9  24  10       29.24       41.92     11.48 o 
  10  24  10      285.88      373.56     30.66 o 
  11  24  10      188.41      227.86     24.96 o 
  12  24  10      622.91      649.45     36.86 o 
  13  24  10        1.17       10.53     13.88 o 
  14  24  10        7.00        9.04     12.36 o 
   1  25  10       79.50       66.54     12.43 o 
   2  25  10      317.67      337.76     25.71 o 
   3  25  10      450.75      418.45     27.06 o 
   4  25  10      791.04      834.20     40.02 o 
   5  25  10       65.81       95.94     19.17 o 
   6  25  10       60.59       82.30     15.11 o 
   7  25  10       30.86       30.66     12.74 o 
   8  25  10        0.39       34.31     10.44 o 
   9  25  10      104.09      143.44     23.74 o 
  10  25  10      357.31      447.98     28.77 o 
  11  25  10      527.62      572.37     32.28 o 
  12  25  10      320.11      315.44     37.42 o 
  13  25  10       20.62       35.61     13.54 o 
   0  26  10        0.75       24.91     12.15 o 
   1  26  10      162.88      169.25     24.41 o 
   2  26  10       60.43       51.66     12.28 o 
   3  26  10        0.63        3.76     12.53 o 
   4  26  10        8.15       10.79      8.96 o 
   5  26  10      268.98      232.44     26.17 o 
   6  26  10      217.61      227.23     27.64 o 
   7  26  10      116.32      138.15     21.93 o 
   8  26  10      109.13      112.64     21.93 o 
   9  26  10       18.36       -8.00     11.14 o 
  10  26  10       73.23       46.90     14.26 o 
  11  26  10        8.91       26.12     19.23 o 
  12  26  10        8.18       11.04      9.25 o 
   1  27  10       14.76       40.17     11.60 o 
   2  27  10       81.99       67.68     20.06 o 
   3  27  10      140.49      122.24     19.42 o 
   4  27  10     1571.83     1438.31     87.54 o 
   5  27  10      473.19      435.58     29.02 o 
   6  27  10      266.30      284.56     30.65 o 
   7  27  10       21.14       35.99     21.51 o 
   8  27  10      287.00      340.63     37.05 o 
   9  27  10       75.26       78.90     16.23 o 
  10  27  10      614.40      619.66     44.07 o 
  11  27  10       89.61       91.21     16.17 o 
   0  28  10       59.66       55.99     20.88 o 
   1  28  10       31.23        1.84     10.99 o 
   2  28  10       44.15        1.73     14.73 o 
   3  28  10       46.75       37.46     12.64 o 
   4  28  10      100.23       93.75     17.46 o 
   5  28  10        4.18        1.42     14.99 o 
   6  28  10        0.66       15.28     14.02 o 
   7  28  10        2.10       13.42     12.40 o 
   8  28  10       60.22       49.60     16.76 o 
   9  28  10        0.01       24.45     15.43 o 
  10  28  10       22.55       14.54     18.07 o 
   1  29  10      175.26      140.27     22.82 o 
   2  29  10      341.15      348.84     28.59 o 
   3  29  10       69.46       63.97     13.45 o 
   4  29  10      130.24      117.15     18.20 o 
   5  29  10       32.67       25.77     14.92 o 
   6  29  10        3.55       19.89     17.25 o 
   7  29  10        2.10       30.30     20.29 o 
   8  29  10       29.12       55.37     16.10 o 
   9  29  10        8.45      -12.06     16.02 o 
   0  30  10      379.37      387.49     40.26 o 
   1  30  10       26.07       32.39     18.24 o 
   2  30  10       51.60       73.68     17.27 o 
   3  30  10        0.15       13.77     15.51 o 
   4  30  10       32.36       36.00     10.47 o 
   5  30  10       11.82       34.19     12.77 o 
   6  30  10      127.68      116.64     22.76 o 
   7  30  10        4.12       -0.82     12.71 o 
   8  30  10       17.26       39.18     13.02 o 
   1  31  10       80.06      115.77     22.83 o 
   2  31  10       76.44      128.20     27.68 o 
   3  31  10      102.62       82.82     20.88 o 
   4  31  10      211.23      250.09     24.34 o 
   5  31  10       65.58       53.67     18.12 o 
   6  31  10      168.04      178.73     25.13 o 
   0  32  10       75.08      100.52     30.65 o 
   1  32  10      162.24      162.77     28.23 o 
   2  32  10       20.99       18.45     17.88 o 
   3  32  10       85.54       89.25     22.05 o 
   1   1  11       10.27        5.70      5.07 o 
   2   1  11       25.31        3.32      6.89 o 
   3   1  11      104.15      121.67     11.67 o 
   4   1  11      753.99      759.82     26.15 o 
   5   1  11       39.24       13.24      8.12 o 
   6   1  11        0.24       -7.47      7.47 o 
   7   1  11     1404.89     1345.73     38.03 o 
   8   1  11     2687.55     2667.57     52.94 o 
   9   1  11     3278.56     3168.30     64.12 o 
  10   1  11      121.34      114.60     14.83 o 
  11   1  11      217.58      170.23     16.59 o 
  12   1  11      759.99      667.41     33.17 o 
  13   1  11     1244.37     1154.81     41.49 o 
  14   1  11       39.08       46.76     10.74 o 
  15   1  11       28.89       36.77      8.61 o 
  16   1  11      173.67      148.80     20.60 o 
  17   1  11      124.43      142.09     20.17 o 
  18   1  11      526.40      496.90     28.81 o 
  19   1  11      112.31       70.93     15.15 o 
  20   1  11       35.65       35.09     17.58 o 
   0   2  11     5165.72     5441.43     78.36 o 
   1   2  11     1884.04     1955.58     22.66 o 
   2   2  11      921.65      921.50     21.91 o 
   3   2  11      708.46      837.68     23.18 o 
   4   2  11      189.41      166.21     15.65 o 
   5   2  11       50.49       49.49      8.97 o 
   6   2  11     1338.19     1362.33     27.48 o 
   7   2  11      678.18      669.98     31.15 o 
   8   2  11      733.17      724.67     31.05 o 
   9   2  11      372.31      328.28     22.60 o 
  10   2  11      150.35      145.55     15.78 o 
  11   2  11      109.37       81.12     11.46 o 
  12   2  11       65.03       67.14     14.13 o 
  13   2  11      109.13      123.60     14.52 o 
  14   2  11      132.25      109.60     15.19 o 
  15   2  11      213.21      178.64     20.84 o 
  16   2  11        0.11       36.83      8.61 o 
  17   2  11      138.45      118.99     19.17 o 
  18   2  11       13.73        4.66     17.23 o 
  19   2  11      264.33      221.07     24.67 o 
  20   2  11       15.69       30.32     12.89 o 
   1   3  11      588.16      390.11     17.84 o 
   2   3  11      338.16      223.01     15.97 o 
   3   3  11     8825.52     8062.83     88.16 o 
   4   3  11     3269.35     3222.92     45.73 o 
   5   3  11     1224.35     1249.17     32.39 o 
   6   3  11      514.25      500.93     20.84 o 
   7   3  11       90.47      101.39     12.38 o 
   8   3  11       78.92       75.86      8.73 o 
   9   3  11      410.49      377.95     23.43 o 
  10   3  11       41.58       42.01      8.56 o 
  11   3  11     1722.80     1648.70     57.13 o 
  12   3  11       55.09       26.16      6.98 o 
  13   3  11       18.16        7.15     10.89 o 
  14   3  11      341.95      319.66     23.32 o 
  15   3  11      122.54       87.57     13.13 o 
  16   3  11      204.79      209.60     21.37 o 
  17   3  11      206.44      257.05     25.30 o 
  18   3  11      392.88      434.17     39.19 o 
  19   3  11       94.79      105.09     14.92 o 
  20   3  11       23.10       29.90      8.20 o 
   0   4  11     2624.00     2818.32     60.70 o 
   1   4  11     1027.41     1100.81     33.16 o 
   2   4  11      573.23      676.42     21.03 o 
   3   4  11      143.79      179.38     15.75 o 
   4   4  11      118.55       87.63     11.89 o 
   5   4  11      663.95      709.53     29.43 o 
   6   4  11      803.95      879.64     31.09 o 
   7   4  11        5.62       -6.18      7.88 o 
   8   4  11        0.99       10.40      8.11 o 
   9   4  11       55.81       16.72      7.49 o 
  10   4  11      248.40      204.98     18.29 o 
  11   4  11        6.01       33.06     12.05 o 
  12   4  11      140.24      117.32     14.33 o 
  13   4  11      993.47     1025.47     37.53 o 
  14   4  11     1370.45     1323.23     47.43 o 
  15   4  11       19.78       11.26     10.28 o 
  16   4  11       18.44       25.40      8.01 o 
  17   4  11      459.12      490.40     29.01 o 
  18   4  11      457.32      440.26     31.81 o 
  19   4  11      182.13      121.98     22.34 o 
  20   4  11       64.78       21.37     13.64 o 
   1   5  11     1374.76     1360.21     28.30 o 
   2   5  11       93.35      122.09     10.90 o 
   3   5  11      780.98      754.75     28.80 o 
   4   5  11       46.02       42.93      7.75 o 
   5   5  11       64.53       94.91     12.97 o 
   6   5  11      112.71      127.36     14.58 o 
   7   5  11        9.37      -10.55     10.55 o 
   8   5  11      198.96      186.95     14.28 o 
   9   5  11       37.03       43.56     10.63 o 
  10   5  11       35.55       25.56     13.74 o 
  11   5  11     3315.58     3403.03     87.85 o 
  12   5  11     1382.99     1200.87     47.61 o 
  13   5  11     1172.16     1215.63     51.02 o 
  14   5  11      633.64      628.40     37.27 o 
  15   5  11      195.75      144.01     17.69 o 
  16   5  11       40.26       27.72      9.35 o 
  17   5  11      300.43      338.21     26.03 o 
  18   5  11      270.81      274.04     31.84 o 
  19   5  11      213.20      221.70     26.97 o 
  20   5  11        0.40       38.17     11.45 o 
   0   6  11        6.04       -8.59      8.62 o 
   1   6  11      351.67      322.31     17.13 o 
   2   6  11     1095.09     1043.01     29.22 o 
   3   6  11       24.61        8.00      8.55 o 
   4   6  11     1498.14     1579.27     44.01 o 
   5   6  11     3598.47     3661.34     49.21 o 
   6   6  11     6714.45     6780.23     77.66 o 
   7   6  11      979.92      946.37     29.47 o 
   8   6  11     5411.66     5310.26     75.64 o 
   9   6  11        1.97       66.06     11.45 o 
  10   6  11      108.20       84.19     14.40 o 
  11   6  11     3343.86     3471.24     83.08 o 
  12   6  11     3988.13     4104.13     81.68 o 
  13   6  11      246.65      254.95     25.63 o 
  14   6  11      970.49      841.75     38.02 o 
  15   6  11        0.37       11.76      7.94 o 
  16   6  11        0.67       28.61     10.58 o 
  17   6  11        3.97       29.14     19.46 o 
  18   6  11        1.97       16.49     12.14 o 
  19   6  11        2.93       10.35     12.08 o 
  20   6  11        6.17       10.11     13.81 o 
   1   7  11     2144.75     2266.44     44.32 o 
   2   7  11     2053.05     2039.83     42.04 o 
   3   7  11     7681.99     8059.06    105.49 o 
   4   7  11     2017.51     2125.50     46.25 o 
   5   7  11     1037.25     1087.00     31.38 o 
   6   7  11      458.67      435.04     37.92 o 
   7   7  11     1151.30     1163.24     34.48 o 
   8   7  11     2010.54     2161.23     65.64 o 
   9   7  11     8372.98     8855.70    121.01 o 
  10   7  11     2032.27     2116.43     65.43 o 
  11   7  11     2008.24     2053.96     81.87 o 
  12   7  11       12.53       49.73     15.48 o 
  13   7  11     1478.00     1405.82     46.46 o 
  14   7  11        4.84       16.68     15.43 o 
  15   7  11     1040.17      946.25     39.35 o 
  16   7  11       10.26       27.54     10.87 o 
  17   7  11       22.42       34.15      9.71 o 
  18   7  11      185.02      141.58     14.26 o 
  19   7  11      457.27      421.53     26.04 o 
  20   7  11       76.48       52.31     14.68 o 
   0   8  11     1194.61     1311.81     42.39 o 
   1   8  11      179.47      158.32     16.90 o 
   2   8  11      220.92      231.77     15.16 o 
   3   8  11       32.61       46.36     14.52 o 
   4   8  11        7.89       18.87      6.58 o 
   5   8  11       29.47       38.65      9.04 o 
   6   8  11      796.47      772.01     33.89 o 
   7   8  11       16.63       24.87      7.38 o 
   8   8  11        2.47        8.40      9.08 o 
   9   8  11      960.12     1075.84     51.19 o 
  10   8  11      938.51     1000.84     45.16 o 
  11   8  11     1661.28     1717.21     64.78 o 
  12   8  11     1105.50     1044.40     40.29 o 
  13   8  11        3.65       -1.16      9.89 o 
  14   8  11      240.85      229.66     24.55 o 
  15   8  11        5.44       19.11     10.65 o 
  16   8  11      263.92      237.76     23.70 o 
  17   8  11        7.12       11.82     13.49 o 
  18   8  11      198.31      234.81     27.93 o 
  19   8  11      248.06      208.81     28.27 o 
  20   8  11       30.63       53.52     15.12 o 
   1   9  11      212.21      123.65     14.14 o 
   2   9  11      333.15      238.15     14.68 o 
   3   9  11      563.73      440.48     21.57 o 
   4   9  11      473.96      505.64     28.14 o 
   5   9  11       22.94       20.23      6.80 o 
   6   9  11        5.05        1.60     11.22 o 
   7   9  11       19.41        0.66     10.62 o 
   8   9  11        4.84        2.04     10.24 o 
   9   9  11      185.05      167.15     18.65 o 
  10   9  11      655.48      686.27     37.41 o 
  11   9  11     1627.07     1719.13     62.84 o 
  12   9  11      415.30      397.70     27.88 o 
  13   9  11        0.65       19.22      8.25 o 
  14   9  11        0.21       16.51     10.76 o 
  15   9  11      139.12      143.68     21.62 o 
  16   9  11       15.32       12.45     12.44 o 
  17   9  11      275.77      249.60     26.22 o 
  18   9  11       61.88       53.35     13.04 o 
  19   9  11       63.59       10.17     17.07 o 
  20   9  11       27.20       35.39     10.97 o 
   0  10  11      247.04      327.40     26.41 o 
   1  10  11        6.64        0.34      6.77 o 
   2  10  11      306.11      322.33     20.02 o 
   3  10  11      603.89      601.96     29.66 o 
   4  10  11      597.10      586.40     27.66 o 
   5  10  11      464.91      414.52     23.67 o 
   6  10  11     1428.21     1412.42     45.00 o 
   7  10  11     1315.30     1403.84     44.86 o 
   8  10  11      575.43      556.77     35.51 o 
   9  10  11      667.37      716.94     37.58 o 
  10  10  11       21.05       33.74     11.07 o 
  11  10  11      275.89      295.18     24.65 o 
  12  10  11      625.91      578.00     33.95 o 
  13  10  11     1119.07     1112.55     44.47 o 
  14  10  11      932.15      784.97     35.31 o 
  15  10  11       10.24        7.60     21.35 o 
  16  10  11        0.22       22.25     13.84 o 
  17  10  11      107.61       93.19     18.83 o 
  18  10  11       18.04       15.68     18.68 o 
  19  10  11       11.58        2.63     14.91 o 
   1  11  11      240.80      234.58     16.95 o 
   2  11  11       64.55       57.44      8.45 o 
   3  11  11      788.22      828.55     29.74 o 
   4  11  11      362.69      375.23     20.61 o 
   5  11  11      288.61      256.60     21.76 o 
   6  11  11        3.16       -5.94     10.05 o 
   7  11  11      256.72      235.04     21.16 o 
   8  11  11      306.36      298.59     24.49 o 
   9  11  11      419.82      401.61     30.38 o 
  10  11  11      190.86      226.04     21.61 o 
  11  11  11     1471.20     1444.96     59.75 o 
  12  11  11      575.12      561.24     33.28 o 
  13  11  11       45.79       38.98     19.30 o 
  14  11  11       35.09       31.10     14.11 o 
  15  11  11      105.46       60.40     15.23 o 
  16  11  11        1.99       10.88      9.78 o 
  17  11  11       20.67       23.52     16.21 o 
  18  11  11        2.23       25.53     16.90 o 
  19  11  11        4.59        4.66     12.06 o 
   0  12  11      945.46     1111.87     55.81 o 
   1  12  11      173.51      143.55     13.49 o 
   2  12  11       32.14       11.72      7.21 o 
   3  12  11      109.13       98.79     12.72 o 
   4  12  11       77.18       48.73      9.85 o 
   5  12  11        1.58       -4.75      4.75 o 
   6  12  11       15.12       13.71     12.38 o 
   7  12  11     1373.30     1537.71     63.35 o 
   8  12  11      683.13      672.95     39.38 o 
   9  12  11      252.20      259.94     23.11 o 
  10  12  11      424.07      421.08     27.57 o 
  11  12  11        0.25       21.66     10.49 o 
  12  12  11       13.37       18.42     12.03 o 
  13  12  11      152.06      148.70     20.71 o 
  14  12  11       19.32       16.20     13.84 o 
  15  12  11       38.01       31.64     15.46 o 
  16  12  11      259.12      244.97     25.53 o 
  17  12  11       52.75       39.28     17.21 o 
  18  12  11       10.48       41.84     21.90 o 
  19  12  11        4.73       35.01     13.53 o 
   1  13  11     3487.61     3508.72     53.37 o 
   2  13  11     4641.76     4921.81     78.39 o 
   3  13  11    18406.42    19005.78    264.81 o 
   4  13  11      787.83      823.15     32.88 o 
   5  13  11      673.63      620.78     33.60 o 
   6  13  11     1615.67     1742.12     61.02 o 
   7  13  11     4336.70     4636.71     81.02 o 
   8  13  11      899.71      953.12     44.87 o 
   9  13  11     1452.93     1486.84     55.90 o 
  10  13  11       49.09       72.05     12.47 o 
  11  13  11      101.83       76.22     14.89 o 
  12  13  11      540.31      458.55     33.07 o 
  13  13  11      467.80      512.24     36.27 o 
  14  13  11       23.39       42.27     13.54 o 
  15  13  11        8.17       11.11     14.84 o 
  16  13  11        2.72       27.80      8.22 o 
  17  13  11       38.77       43.12     14.00 o 
  18  13  11        0.41       -4.41     13.66 o 
  19  13  11       13.10        7.26     11.72 o 
   0  14  11    20675.09    22163.54    413.25 o 
   1  14  11     6046.25     6223.39    106.77 o 
   2  14  11     2273.75     2344.60     61.86 o 
   3  14  11      498.25      538.70     29.53 o 
   4  14  11      275.23      299.76     21.28 o 
   5  14  11      137.24      132.38     19.27 o 
   6  14  11     3409.49     3742.22     72.87 o 
   7  14  11      798.18      838.65     40.25 o 
   8  14  11      506.62      475.72     27.53 o 
   9  14  11      133.92      133.46     17.47 o 
  10  14  11      207.40      192.38     23.59 o 
  11  14  11       22.41      -10.84     10.84 o 
  12  14  11       29.93       14.34     12.65 o 
  13  14  11       10.89       -2.10      9.73 o 
  14  14  11       28.28       14.61     16.42 o 
  15  14  11       76.34       71.10     15.12 o 
  16  14  11        4.69       25.39     20.52 o 
  17  14  11       45.39       47.47     16.08 o 
  18  14  11        0.11       16.02     25.26 o 
   1  15  11     1852.86     1873.97     58.20 o 
   2  15  11     2247.69     2351.90     58.65 o 
   3  15  11        0.36       -9.83      9.83 o 
   4  15  11     1464.15     1423.24     50.62 o 
   5  15  11     6208.43     6549.27     99.33 o 
   6  15  11     3836.16     4077.12     90.53 o 
   7  15  11      441.02      415.39     26.00 o 
   8  15  11       61.16       32.26     10.96 o 
   9  15  11     1545.49     1668.38     56.26 o 
  10  15  11      549.13      505.84     31.56 o 
  11  15  11      612.61      571.40     36.62 o 
  12  15  11      213.90      229.62     24.11 o 
  13  15  11       25.37       25.72     16.68 o 
  14  15  11       65.19       41.18     15.31 o 
  15  15  11      374.43      370.55     29.90 o 
  16  15  11       66.99       46.13     14.55 o 
  17  15  11       56.84       70.59     19.89 o 
  18  15  11       87.22       80.30     16.91 o 
   0  16  11     1032.68      975.25     60.25 o 
   1  16  11       11.92       13.37      9.72 o 
   2  16  11      701.03      673.87     33.56 o 
   3  16  11      205.75      183.83     18.42 o 
   4  16  11       20.26        1.45     11.30 o 
   5  16  11      806.00      796.61     40.95 o 
   6  16  11      776.32      844.59     41.85 o 
   7  16  11       26.10       47.08     10.72 o 
   8  16  11      673.72      642.26     36.45 o 
   9  16  11       20.44       13.98     14.16 o 
  10  16  11        2.34       -8.46      8.46 o 
  11  16  11      324.54      306.59     28.26 o 
  12  16  11      157.16      135.11     21.06 o 
  13  16  11        0.11       -2.69     20.57 o 
  14  16  11      357.58      385.76     24.51 o 
  15  16  11       15.08       31.78     11.16 o 
  16  16  11       37.65       30.91     15.56 o 
  17  16  11       80.87       95.15     19.10 o 
  18  16  11       80.53       52.20     15.99 o 
   1  17  11      267.65      272.77     22.92 o 
   2  17  11      388.40      421.13     29.27 o 
   3  17  11       71.89       55.44     10.18 o 
   4  17  11      115.34      105.02     13.70 o 
   5  17  11        4.95       29.47      9.98 o 
   6  17  11      107.41      173.14     19.47 o 
   7  17  11      248.44      234.48     20.95 o 
   8  17  11        0.09        1.74     12.26 o 
   9  17  11        2.72       27.51     14.76 o 
  10  17  11       77.45       45.84     14.98 o 
  11  17  11      117.93       98.74     16.54 o 
  12  17  11       24.70       33.31     15.82 o 
  13  17  11      304.02      298.52     29.24 o 
  14  17  11       38.82       37.44     15.46 o 
  15  17  11        4.72       -8.06     12.17 o 
  16  17  11       36.77       85.11     17.58 o 
  17  17  11       90.99       90.16     18.07 o 
   0  18  11     9096.81     9113.90    229.07 o 
   1  18  11     3967.60     4033.16     81.50 o 
   2  18  11     1712.41     1522.08     49.14 o 
   3  18  11        3.52       42.67     16.58 o 
   4  18  11     1651.87     1489.57     66.50 o 
   5  18  11     2345.55     2090.34     56.90 o 
   6  18  11     1829.20     1569.44     51.98 o 
   7  18  11       50.11       38.63     10.72 o 
   8  18  11       46.60       52.42     12.15 o 
   9  18  11        0.01       -0.27     13.22 o 
  10  18  11      431.69      446.42     32.08 o 
  11  18  11      217.99      253.67     25.97 o 
  12  18  11        0.95      -10.27     10.27 o 
  13  18  11        0.57        4.52     15.17 o 
  14  18  11        0.17       -0.14     17.81 o 
  15  18  11        5.21       -3.85     26.55 o 
  16  18  11        0.23       15.61     13.33 o 
  17  18  11      130.43      165.44     21.38 o 
   1  19  11      120.03       97.59     16.12 o 
   2  19  11      530.96      431.96     25.98 o 
   3  19  11     4807.01     4869.57     80.70 o 
   4  19  11     1430.07     1386.92     53.60 o 
   5  19  11     1105.03     1125.55     48.31 o 
   6  19  11       51.12       61.11     15.07 o 
   7  19  11      808.40      652.65     46.63 o 
   8  19  11       65.82       69.59     14.87 o 
   9  19  11      779.53      860.79     37.26 o 
  10  19  11      279.56      242.90     26.33 o 
  11  19  11      151.27      191.46     25.99 o 
  12  19  11        4.04       -0.02     14.94 o 
  13  19  11      199.42      250.72     27.43 o 
  14  19  11      246.63      268.51     28.66 o 
  15  19  11      500.58      497.22     31.71 o 
  16  19  11      126.62       84.24     18.91 o 
   0  20  11     1618.04     1712.42     64.44 o 
   1  20  11       14.30       17.62     11.07 o 
   2  20  11       10.93        1.01      9.83 o 
   3  20  11       75.32       80.51     13.61 o 
   4  20  11      349.35      305.61     24.11 o 
   5  20  11      135.78       95.20     14.94 o 
   6  20  11      241.79      284.78     25.39 o 
   7  20  11      395.65      455.98     30.45 o 
   8  20  11     1309.19     1349.12     57.92 o 
   9  20  11        2.22       -3.57     12.38 o 
  10  20  11       15.15       11.31     15.58 o 
  11  20  11       12.83       15.49     13.95 o 
  12  20  11      238.83      230.30     37.00 o 
  13  20  11        3.09       -1.05     20.33 o 
  14  20  11      181.50      186.36     23.36 o 
  15  20  11        3.49       51.27     19.29 o 
  16  20  11       21.29       29.70     18.16 o 
   1  21  11       84.67       49.91     14.55 o 
   2  21  11        7.85        4.86     12.40 o 
   3  21  11      101.35      132.96     18.34 o 
   4  21  11      342.22      403.94     25.87 o 
   5  21  11     1003.66     1084.60     50.17 o 
   6  21  11      195.34      195.89     22.87 o 
   7  21  11        0.84        4.50     18.48 o 
   8  21  11        6.17       23.88     14.15 o 
   9  21  11      507.77      564.81     23.56 o 
  10  21  11       67.86       63.03     14.12 o 
  11  21  11      134.44      134.95     20.82 o 
  12  21  11        7.34        5.83     12.95 o 
  13  21  11       15.97       27.81     14.34 o 
  14  21  11        8.37        7.06     14.16 o 
  15  21  11       30.24        9.07     12.13 o 
   0  22  11        1.44       13.92     26.14 o 
   1  22  11       97.34       48.49     10.26 o 
   2  22  11        0.75       -9.23      9.23 o 
   3  22  11        8.20        4.86     11.24 o 
   4  22  11       17.85       17.36     10.34 o 
   5  22  11      135.86      129.72     17.15 o 
   6  22  11      270.00      361.22     27.57 o 
   7  22  11       67.34       70.97     16.78 o 
   8  22  11      204.52      208.32     23.75 o 
   9  22  11        0.16      -11.56     11.56 o 
  10  22  11       29.56       40.81     12.89 o 
  11  22  11       37.45       28.54     16.14 o 
  12  22  11        1.29        5.27     15.87 o 
  13  22  11        0.01       10.93     20.18 o 
  14  22  11       43.35       45.14     20.60 o 
  15  22  11       47.24       19.22     13.83 o 
   1  23  11      342.36      320.63     29.58 o 
   2  23  11      105.15       55.03     11.61 o 
   3  23  11       10.66       18.50     12.33 o 
   4  23  11       32.95       31.17     12.57 o 
   5  23  11      498.73      557.12     38.62 o 
   6  23  11      112.62      119.61     18.64 o 
   7  23  11      328.97      300.04     28.32 o 
   8  23  11       10.59      -11.75     12.88 o 
   9  23  11      297.02      354.99     26.75 o 
  10  23  11       82.94       78.84     16.62 o 
  11  23  11      461.41      473.31     31.57 o 
  12  23  11      212.57      301.67     34.43 o 
  13  23  11      190.57      208.81     26.44 o 
  14  23  11       57.91       84.65     17.28 o 
   0  24  11       19.76       37.97     12.68 o 
   1  24  11        7.20       -2.80      8.73 o 
   2  24  11        0.31      -11.12     11.18 o 
   3  24  11       37.81       43.40     10.09 o 
   4  24  11       26.38       43.99     13.04 o 
   5  24  11        3.27       -4.34      7.60 o 
   6  24  11       35.34       23.42     12.51 o 
   7  24  11       12.86       27.07     12.07 o 
   8  24  11       54.18       50.63     13.67 o 
   9  24  11       23.23        4.54     27.99 o 
  10  24  11       16.41       32.45     19.08 o 
  11  24  11        8.88       47.96     15.40 o 
  12  24  11        1.09       -0.57     11.25 o 
  13  24  11       23.55       22.65     20.71 o 
   1  25  11      249.31      183.48     21.54 o 
   2  25  11      347.17      319.28     24.50 o 
   3  25  11      260.79      241.62     28.56 o 
   4  25  11       76.21       72.06     14.69 o 
   5  25  11      153.61      116.44     19.09 o 
   6  25  11       42.40       58.95     15.98 o 
   7  25  11       50.55       74.50     15.45 o 
   8  25  11       63.49       91.77     18.00 o 
   9  25  11      133.20       90.30     17.82 o 
  10  25  11       20.03       39.16     12.69 o 
  11  25  11       25.92       16.44     19.04 o 
  12  25  11        4.47       39.60     16.32 o 
   0  26  11       54.73       35.56     12.33 o 
   1  26  11        0.41       16.13     11.45 o 
   2  26  11       34.11       27.11     12.48 o 
   3  26  11       13.17       40.14     11.55 o 
   4  26  11       36.94       30.59     11.89 o 
   5  26  11      114.74       98.83     17.18 o 
   6  26  11       14.49       41.51     11.03 o 
   7  26  11      152.24      139.83     23.42 o 
   8  26  11        1.30       28.68     11.07 o 
   9  26  11        0.04       -6.81     12.28 o 
  10  26  11       14.19       15.72     20.18 o 
  11  26  11        7.01       -6.31     17.73 o 
   1  27  11       13.87        7.18     13.35 o 
   2  27  11      139.64       95.86     16.47 o 
   3  27  11       68.57       82.29     17.10 o 
   4  27  11       34.87       31.77     18.62 o 
   5  27  11        0.16        3.26     14.08 o 
   6  27  11       27.93        0.31     29.40 o 
   7  27  11        8.29       22.82     25.71 o 
   8  27  11        0.00       -3.51     13.52 o 
   9  27  11        7.45       27.51     23.40 o 
  10  27  11        2.45       26.41     18.68 o 
   0  28  11      320.60      341.67     39.72 o 
   1  28  11      188.89      196.69     26.24 o 
   2  28  11       11.50      -13.87     13.87 o 
   3  28  11       17.67        8.33      8.34 o 
   4  28  11       42.36        5.18     14.18 o 
   5  28  11       45.52       32.17     15.42 o 
   6  28  11      102.52      118.89     21.57 o 
   7  28  11       82.85      126.42     23.39 o 
   8  28  11       20.23       53.20     19.74 o 
   9  28  11        5.90        8.38     17.29 o 
   1  29  11       37.78       31.34     23.05 o 
   2  29  11        5.21       19.05     22.30 o 
   3  29  11      342.79      363.95     25.15 o 
   4  29  11       44.72       59.06     15.27 o 
   5  29  11      403.81      457.39     37.04 o 
   6  29  11       95.49       67.45     17.84 o 
   7  29  11       24.98       54.18     16.20 o 
   8  29  11        1.60       24.59     16.94 o 
   0  30  11      601.62      609.75     88.85 o 
   1  30  11       55.41       45.37     28.16 o 
   2  30  11      185.05      162.96     33.02 o 
   3  30  11       87.84       38.54     21.39 o 
   4  30  11       65.30       75.73     15.79 o 
   5  30  11       92.82       90.16     19.31 o 
   6  30  11      232.19      217.51     23.61 o 
   1  31  11       25.67       51.89     14.82 o 
   2  31  11      189.60      198.22     32.86 o 
   3  31  11      183.79      180.46     24.19 o 
   4  31  11      152.85      157.14     20.56 o 
   0   0  12        4.02       66.66     51.52 o 
   1   0  12     6679.42     6758.55    111.50 o 
   2   0  12     1892.34     1956.85     58.66 o 
   3   0  12     2290.69     2207.99     59.92 o 
   4   0  12      137.65      131.74     19.14 o 
   5   0  12    11355.19    12122.43    214.26 o 
   6   0  12     3268.08     3551.74     74.06 o 
   7   0  12     4109.50     3975.13     99.52 o 
   8   0  12      814.53      812.00     47.49 o 
   9   0  12      129.59       81.16     17.37 o 
  10   0  12      608.04      525.33     40.59 o 
  11   0  12     1297.91     1453.15     58.42 o 
  12   0  12     1222.49     1186.80     62.07 o 
  13   0  12      489.68      481.93     38.66 o 
  14   0  12      142.80      161.76     23.78 o 
  15   0  12       29.71       41.10     25.17 o 
  16   0  12        5.59       -9.57      9.57 o 
  17   0  12       49.27       14.29     16.52 o 
  18   0  12       57.66       45.04     18.13 o 
  19   0  12       87.19      181.54     43.74 o 
  20   0  12       15.68       15.59     30.02 o 
   1   1  12      115.81      145.48     14.49 o 
   2   1  12      289.14      304.77     16.45 o 
   3   1  12      118.99      168.46     15.26 o 
   4   1  12      790.84      680.34     28.33 o 
   5   1  12      272.49      322.14     20.20 o 
   6   1  12      364.89      352.54     20.41 o 
   7   1  12      515.98      526.31     28.62 o 
   8   1  12      482.91      386.64     24.27 o 
   9   1  12      301.17      302.45     19.89 o 
  10   1  12     2067.41     1944.07     56.78 o 
  11   1  12      774.00      744.38     32.93 o 
  12   1  12     1055.96      930.58     36.90 o 
  13   1  12      642.79      577.57     29.69 o 
  14   1  12      695.19      662.73     37.45 o 
  15   1  12       57.31       55.91     11.40 o 
  16   1  12      133.96      112.11     17.01 o 
  17   1  12       42.07       25.60      8.85 o 
  18   1  12       48.86       19.18      9.92 o 
  19   1  12       12.61       34.44     19.37 o 
  20   1  12        0.43       28.31     12.47 o 
   0   2  12     2202.46     2219.65     61.22 o 
   1   2  12     3396.43     3460.30     44.69 o 
   2   2  12       35.16       62.44     10.64 o 
   3   2  12       96.33       89.16     12.25 o 
   4   2  12      459.84      490.93     20.89 o 
   5   2  12      916.35      841.29     28.95 o 
   6   2  12       26.69       39.03      7.91 o 
   7   2  12     3612.89     3537.61     54.02 o 
   8   2  12      278.23      279.89     19.68 o 
   9   2  12      254.22      274.26     20.82 o 
  10   2  12      181.41      220.12     18.80 o 
  11   2  12      479.30      473.11     26.90 o 
  12   2  12       49.77       51.05      9.24 o 
  13   2  12      359.14      336.61     24.62 o 
  14   2  12      340.32      288.43     25.18 o 
  15   2  12      311.43      277.90     25.53 o 
  16   2  12       56.90       52.86     13.26 o 
  17   2  12       14.82        4.66     11.31 o 
  18   2  12       55.92       30.20     10.57 o 
  19   2  12       72.09       38.48     21.05 o 
  20   2  12       23.96       28.38     15.79 o 
   1   3  12      583.04      634.51     24.08 o 
   2   3  12     2833.25     3161.30     62.59 o 
   3   3  12     1742.32     1750.69     39.21 o 
   4   3  12     6387.10     6675.49     82.63 o 
   5   3  12      390.51      373.23     20.86 o 
   6   3  12        2.74       -7.87      7.87 o 
   7   3  12      201.41      257.35     19.97 o 
   8   3  12      786.78      805.22     31.74 o 
   9   3  12       43.02       35.15      9.80 o 
  10   3  12      935.95      811.92     37.08 o 
  11   3  12       44.56       24.95     12.22 o 
  12   3  12      610.32      527.32     33.43 o 
  13   3  12        1.84       -3.59      8.10 o 
  14   3  12        1.33       19.65      8.07 o 
  15   3  12       41.11       36.79     10.82 o 
  16   3  12        5.05        4.97      8.90 o 
  17   3  12        0.00        5.60     14.63 o 
  18   3  12        5.01       38.11     11.61 o 
  19   3  12       43.25       41.26     14.45 o 
  20   3  12       14.96       25.22      9.94 o 
   0   4  12     1750.99     1585.28     82.22 o 
   1   4  12      120.36       86.82     12.27 o 
   2   4  12      119.32      136.72     14.50 o 
   3   4  12     1618.94     1783.76     41.65 o 
   4   4  12      678.80      728.39     32.63 o 
   5   4  12       11.66        7.09      9.15 o 
   6   4  12      163.86      166.71     14.70 o 
   7   4  12     2460.31     2648.08     58.43 o 
   8   4  12      791.39      712.98     36.61 o 
   9   4  12      469.24      510.91     32.96 o 
  10   4  12     1128.71     1172.12     43.66 o 
  11   4  12     1461.98     1343.20     48.07 o 
  12   4  12      206.92      193.30     20.54 o 
  13   4  12      510.51      453.60     30.73 o 
  14   4  12      276.29      307.71     25.80 o 
  15   4  12       79.92       56.15     12.54 o 
  16   4  12       91.16       49.75     11.76 o 
  17   4  12       85.36       80.78     31.71 o 
  18   4  12       17.70       27.02     13.65 o 
  19   4  12       62.51       34.25     16.87 o 
  20   4  12        2.02       50.99     18.00 o 
   1   5  12     1480.65     1755.81     46.92 o 
   2   5  12    10445.94    11001.51    130.98 o 
   3   5  12      592.63      581.19     24.11 o 
   4   5  12     1032.86      962.13     30.49 o 
   5   5  12      305.22      283.64     18.88 o 
   6   5  12        0.00       -1.93      8.67 o 
   7   5  12      403.13      477.35     34.13 o 
   8   5  12     1155.96     1185.58     37.95 o 
   9   5  12      659.33      710.80     34.01 o 
  10   5  12     2008.88     1880.01     63.65 o 
  11   5  12       75.74       94.93     16.99 o 
  12   5  12      629.20      638.55     37.70 o 
  13   5  12      164.94      168.96     23.85 o 
  14   5  12      979.21      962.57     38.51 o 
  15   5  12       28.52       25.51      9.32 o 
  16   5  12        3.38       16.87     10.09 o 
  17   5  12       36.35       19.85     11.61 o 
  18   5  12      103.44       67.60     14.95 o 
  19   5  12       32.21        8.56     13.90 o 
  20   5  12      126.37      123.66     26.12 o 
   0   6  12      262.20      215.15     27.49 o 
   1   6  12      137.84      109.84     12.71 o 
   2   6  12      212.15      230.37     16.26 o 
   3   6  12     4874.36     4783.14     56.89 o 
   4   6  12      561.94      552.67     30.25 o 
   5   6  12      134.09       85.18     11.47 o 
   6   6  12      438.16      415.06     23.75 o 
   7   6  12     5600.74     5487.95     86.50 o 
   8   6  12      393.47      441.92     26.60 o 
   9   6  12     2998.69     3278.69     66.89 o 
  10   6  12       69.02       78.47     13.45 o 
  11   6  12     1534.64     1624.07     59.97 o 
  12   6  12     1580.81     1606.42     49.03 o 
  13   6  12     1577.43     1534.45     61.87 o 
  14   6  12      137.23      133.66     18.03 o 
  15   6  12      167.09      155.12     18.74 o 
  16   6  12      146.28      120.60     19.90 o 
  17   6  12       29.42       39.92     10.45 o 
  18   6  12      157.60      113.34     19.39 o 
  19   6  12      264.98      290.84     31.34 o 
  20   6  12       20.45       28.09     24.35 o 
   1   7  12       42.28       21.45      7.22 o 
   2   7  12      458.15      427.33     24.66 o 
   3   7  12      222.45      229.93     16.95 o 
   4   7  12       57.34       36.63      8.96 o 
   5   7  12       13.71       18.30      7.50 o 
   6   7  12     1944.45     1889.98     50.77 o 
   7   7  12     4231.53     4378.88     83.15 o 
   8   7  12     5319.84     5382.15     86.87 o 
   9   7  12     1339.11     1242.26     56.61 o 
  10   7  12        9.66       16.16     13.89 o 
  11   7  12      958.96      900.25     38.22 o 
  12   7  12      907.35      828.09     43.32 o 
  13   7  12      704.05      659.70     40.96 o 
  14   7  12      116.12      103.05     16.18 o 
  15   7  12        4.41        1.92      8.55 o 
  16   7  12      364.89      331.34     28.96 o 
  17   7  12      417.49      392.82     33.62 o 
  18   7  12        4.50        6.28     11.11 o 
  19   7  12       10.70       35.66     29.00 o 
   0   8  12      763.07      856.49     41.61 o 
   1   8  12     6746.80     6930.67     83.15 o 
   2   8  12      646.16      626.39     32.37 o 
   3   8  12     1197.29     1118.00     34.40 o 
   4   8  12       68.48       56.17      9.93 o 
   5   8  12     3589.48     3545.81     55.51 o 
   6   8  12     1313.99     1244.56     41.05 o 
   7   8  12    12781.97    13733.67    205.04 o 
   8   8  12     2238.51     2316.95     80.81 o 
   9   8  12      188.19      184.95     20.33 o 
  10   8  12        1.94        4.78     15.27 o 
  11   8  12     4162.81     4370.92     80.90 o 
  12   8  12      156.64      144.18     19.71 o 
  13   8  12      837.46      848.44     44.79 o 
  14   8  12       26.86       27.23      9.45 o 
  15   8  12       20.59       18.61     10.57 o 
  16   8  12      169.06      170.54     21.13 o 
  17   8  12      120.24       74.80     15.92 o 
  18   8  12        1.27       32.18     12.16 o 
  19   8  12        0.08        0.73     15.89 o 
   1   9  12      420.61      417.15     25.68 o 
   2   9  12      334.37      290.22     18.25 o 
   3   9  12      173.55      151.96     15.67 o 
   4   9  12     1278.45     1349.16     41.13 o 
   5   9  12      730.67      757.68     37.63 o 
   6   9  12       74.16       74.12     12.95 o 
   7   9  12       26.54       85.90     22.67 o 
   8   9  12      844.49      964.49     42.56 o 
   9   9  12       10.37       -4.69      7.51 o 
  10   9  12      781.02      640.20     34.91 o 
  11   9  12       17.75       53.09     11.91 o 
  12   9  12     1625.43     1520.95     55.68 o 
  13   9  12      123.27      125.49     17.32 o 
  14   9  12      631.51      655.55     40.05 o 
  15   9  12      144.51       88.05     14.25 o 
  16   9  12       35.77       18.31     10.10 o 
  17   9  12       76.78       75.90     14.82 o 
  18   9  12      425.97      390.29     26.36 o 
  19   9  12        5.00       35.18     15.22 o 
   0  10  12      395.75      440.80     40.07 o 
   1  10  12     2328.39     2389.64     58.14 o 
   2  10  12      509.42      501.27     26.87 o 
   3  10  12      957.36      914.86     31.64 o 
   4  10  12      499.34      470.60     27.68 o 
   5  10  12      606.39      619.67     33.12 o 
   6  10  12       74.07       56.52     11.91 o 
   7  10  12      100.74      144.18     19.68 o 
   8  10  12       27.09       32.73     10.82 o 
   9  10  12      133.61      124.28     17.07 o 
  10  10  12      162.57      157.74     20.44 o 
  11  10  12       28.53       14.95     13.62 o 
  12  10  12       30.92       31.04      9.77 o 
  13  10  12       47.29       43.34     20.80 o 
  14  10  12       78.40       43.87     10.38 o 
  15  10  12      140.91      161.69     21.61 o 
  16  10  12       70.76       47.20     15.21 o 
  17  10  12        3.34       12.43     13.79 o 
  18  10  12        0.61      -12.14     12.14 o 
  19  10  12      117.46      144.19     23.60 o 
   1  11  12        7.27        6.63     12.14 o 
   2  11  12      499.58      423.97     27.95 o 
   3  11  12     1061.48     1016.72     31.76 o 
   4  11  12      153.12      137.73     13.76 o 
   5  11  12      416.38      412.44     26.08 o 
   6  11  12     2385.58     2270.81     91.53 o 
   7  11  12      643.46      669.92     34.69 o 
   8  11  12     3750.24     3722.61     83.30 o 
   9  11  12      258.42      231.76     21.26 o 
  10  11  12        8.03        4.56     10.79 o 
  11  11  12       40.48       13.65     12.11 o 
  12  11  12      385.67      316.59     30.58 o 
  13  11  12        3.92        9.37     18.43 o 
  14  11  12       21.86       15.13     12.35 o 
  15  11  12       45.57       39.52     13.41 o 
  16  11  12       26.30       21.47     12.89 o 
  17  11  12       30.24       23.54     17.71 o 
  18  11  12       31.19       28.39     13.19 o 
  19  11  12        4.35       22.03     16.20 o 
   0  12  12       54.12       72.50     23.50 o 
   1  12  12     2040.02     2182.63     58.44 o 
   2  12  12      298.46      335.57     22.22 o 
   3  12  12      779.24      714.05     35.38 o 
   4  12  12      269.51      304.17     20.68 o 
   5  12  12     1761.05     1949.13     68.13 o 
   6  12  12       36.25       31.70     10.71 o 
   7  12  12      270.16      272.35     23.58 o 
   8  12  12     1314.92     1332.07     49.82 o 
   9  12  12      281.28      292.87     24.92 o 
  10  12  12       27.04       27.62      8.91 o 
  11  12  12      164.84      146.61     20.57 o 
  12  12  12       13.13        8.88      9.38 o 
  13  12  12       86.12       89.51     15.95 o 
  14  12  12        2.67       42.01     14.26 o 
  15  12  12        0.06       14.87     15.43 o 
  16  12  12        4.33       13.08     10.14 o 
  17  12  12        1.20       19.40     14.56 o 
  18  12  12        5.74        1.36     16.53 o 
   1  13  12        6.05      -14.80     14.80 o 
   2  13  12     2084.34     2019.36     59.76 o 
   3  13  12      344.06      252.01     20.25 o 
   4  13  12       30.31       -2.14      8.66 o 
   5  13  12      148.33      146.63     18.69 o 
   6  13  12       85.68       76.99     12.90 o 
   7  13  12      245.41      262.75     21.78 o 
   8  13  12     2038.66     2044.66     56.04 o 
   9  13  12      457.56      368.41     26.12 o 
  10  13  12       46.14       30.14      9.28 o 
  11  13  12        3.32       -7.95     11.97 o 
  12  13  12       26.06       35.74     11.48 o 
  13  13  12       13.04       18.72     15.14 o 
  14  13  12        0.02      -11.12     16.77 o 
  15  13  12        7.84       -0.61     11.12 o 
  16  13  12      172.11      154.39     25.05 o 
  17  13  12       40.14       26.65     11.57 o 
  18  13  12        0.29      -12.05     14.02 o 
   0  14  12     4052.96     3927.47     98.94 o 
   1  14  12     2283.67     2164.41    131.44 o 
   2  14  12       90.68       46.05     11.46 o 
   3  14  12      637.38      557.05     31.38 o 
   4  14  12      136.45      115.67     15.68 o 
   5  14  12     1245.36     1228.18     48.04 o 
   6  14  12       21.88       -7.15      8.51 o 
   7  14  12       33.24       17.38      9.48 o 
   8  14  12        1.11       29.93      9.44 o 
   9  14  12      229.96      151.31     18.50 o 
  10  14  12        3.61       -7.63     10.14 o 
  11  14  12      170.76      157.26     20.40 o 
  12  14  12       11.44       28.49     15.30 o 
  13  14  12       36.52       36.40     13.68 o 
  14  14  12       43.24       46.54     10.99 o 
  15  14  12        0.19       16.68     14.11 o 
  16  14  12        3.12       -1.67     15.29 o 
  17  14  12       36.98       42.44     12.94 o 
  18  14  12       22.81       33.77     17.24 o 
   1  15  12     1220.16     1402.04     60.16 o 
   2  15  12     3357.68     3514.40     68.21 o 
   3  15  12       13.35       26.25     11.65 o 
   4  15  12      128.65      167.66     19.91 o 
   5  15  12      112.90      186.71     31.33 o 
   6  15  12      825.58      850.21     38.56 o 
   7  15  12      593.84      602.92     36.15 o 
   8  15  12     1570.88     1514.39     50.51 o 
   9  15  12       27.33       37.06     14.03 o 
  10  15  12       70.96       55.30     10.93 o 
  11  15  12      155.33      144.76     20.96 o 
  12  15  12      373.70      403.52     29.53 o 
  13  15  12       48.15       41.42     13.59 o 
  14  15  12      150.42      161.18     23.48 o 
  15  15  12       23.37       39.02     13.24 o 
  16  15  12       19.67       28.18     16.10 o 
  17  15  12       73.24       25.40     20.77 o 
   0  16  12     6913.81     7298.03    204.12 o 
   1  16  12    13682.04    13788.43    336.91 o 
   2  16  12       21.72      142.20     18.34 o 
   3  16  12     1768.15     1768.22     59.42 o 
   4  16  12     2197.15     2339.06     67.61 o 
   5  16  12    10286.20    10707.24    160.92 o 
   6  16  12      433.70      385.73     28.07 o 
   7  16  12      480.80      436.79     28.05 o 
   8  16  12      288.96      298.15     25.37 o 
   9  16  12      446.76      431.40     30.03 o 
  10  16  12      278.40      262.04     28.37 o 
  11  16  12      456.80      447.15     29.29 o 
  12  16  12       17.67       19.92      9.56 o 
  13  16  12      326.77      347.29     27.72 o 
  14  16  12       62.77       29.25     15.98 o 
  15  16  12       21.69       69.18     16.72 o 
  16  16  12       29.03       51.54     14.90 o 
  17  16  12      140.02      118.97     22.47 o 
   1  17  12      635.82      527.31     31.72 o 
   2  17  12      510.70      485.24     28.56 o 
   3  17  12      565.89      602.14     35.62 o 
   4  17  12     3060.85     3066.32     73.38 o 
   5  17  12      141.58      133.72     18.58 o 
   6  17  12        0.16        6.64     10.92 o 
   7  17  12      388.55      394.27     27.64 o 
   8  17  12       24.31       27.20     15.70 o 
   9  17  12       12.44       30.13     11.56 o 
  10  17  12       27.90       20.82     15.23 o 
  11  17  12       68.74       83.66     15.20 o 
  12  17  12       18.16        4.25     15.49 o 
  13  17  12      435.12      529.89     35.11 o 
  14  17  12       47.44       21.67     10.43 o 
  15  17  12       65.63       46.49     13.54 o 
  16  17  12       22.44       46.65     14.51 o 
  17  17  12        7.97       41.73     18.65 o 
   0  18  12      385.79      431.61     39.84 o 
   1  18  12     2251.73     2526.70     63.46 o 
   2  18  12     1015.38     1001.85     39.49 o 
   3  18  12      186.35      201.51     22.50 o 
   4  18  12       29.19       26.24     11.24 o 
   5  18  12     1148.17     1273.78     48.34 o 
   6  18  12      439.66      470.15     30.16 o 
   7  18  12     1688.49     1841.96     65.17 o 
   8  18  12      309.30      363.92     30.31 o 
   9  18  12      741.48      774.26     36.20 o 
  10  18  12       31.17       47.98     11.66 o 
  11  18  12      241.21      255.00     23.59 o 
  12  18  12      426.79      483.51     31.74 o 
  13  18  12     1595.97     1656.63     78.66 o 
  14  18  12      143.95      122.02     19.27 o 
  15  18  12       69.20       62.52     15.69 o 
  16  18  12        7.37        6.32     15.08 o 
   1  19  12      635.45      583.94     34.34 o 
   2  19  12     1629.15     1576.67     56.80 o 
   3  19  12      492.06      491.63     30.98 o 
   4  19  12      465.97      491.66     31.67 o 
   5  19  12      299.81      327.28     26.49 o 
   6  19  12       75.72       41.16     11.40 o 
   7  19  12        3.17       17.04     20.42 o 
   8  19  12      187.80      185.24     22.95 o 
   9  19  12       77.54       78.41     14.82 o 
  10  19  12      127.53       94.67     17.32 o 
  11  19  12       99.63      112.22     22.80 o 
  12  19  12        0.10        8.82     11.85 o 
  13  19  12       29.27        3.52     19.86 o 
  14  19  12      128.00      105.26     24.44 o 
  15  19  12       37.35       34.80     21.69 o 
  16  19  12        1.73      -12.28     12.28 o 
   0  20  12      136.94      211.63     33.01 o 
   1  20  12      492.23      640.65     33.32 o 
   2  20  12       21.72       -2.62      7.53 o 
   3  20  12        2.30       -2.02     14.10 o 
   4  20  12       21.74        6.21      8.44 o 
   5  20  12       57.94       59.17     11.92 o 
   6  20  12        1.88      -11.64     11.64 o 
   7  20  12      294.20      299.46     24.78 o 
   8  20  12       22.34        8.87      9.69 o 
   9  20  12       83.39       65.59     16.67 o 
  10  20  12       21.29       21.29     20.05 o 
  11  20  12        3.62        6.91     17.45 o 
  12  20  12        0.83      -11.13     12.61 o 
  13  20  12      174.61      196.30     29.07 o 
  14  20  12        7.35        5.23     16.64 o 
  15  20  12       25.97       44.41     19.31 o 
   1  21  12      241.82      232.95     24.20 o 
   2  21  12      115.18       74.09     15.13 o 
   3  21  12      156.75      209.46     23.18 o 
   4  21  12      832.57      776.14     35.36 o 
   5  21  12      173.57      134.97     17.58 o 
   6  21  12      321.45      257.58     24.15 o 
   7  21  12      118.19       89.45     14.80 o 
   8  21  12       32.66       32.86     17.51 o 
   9  21  12       30.46       23.25     10.85 o 
  10  21  12       16.71       17.73     14.19 o 
  11  21  12       22.34        7.26     17.93 o 
  12  21  12       90.86      103.89     19.03 o 
  13  21  12       29.63       36.53     16.73 o 
  14  21  12        4.85       27.55     19.57 o 
   0  22  12       71.91       61.38     19.04 o 
   1  22  12       27.23        8.66     12.26 o 
   2  22  12      165.08      193.42     21.97 o 
   3  22  12      158.63      171.58     20.90 o 
   4  22  12       20.86       14.69     12.74 o 
   5  22  12       21.34       22.77     14.74 o 
   6  22  12       57.95       57.81     13.16 o 
   7  22  12       13.94       32.65     11.49 o 
   8  22  12        1.51       16.76     12.72 o 
   9  22  12        4.98       23.21     12.66 o 
  10  22  12        5.79       29.90     15.19 o 
  11  22  12        3.62       21.42     11.14 o 
  12  22  12        6.00       13.23     11.03 o 
  13  22  12       64.22       21.82     17.44 o 
  14  22  12      200.81      241.25     25.06 o 
   1  23  12       38.46       53.62     17.75 o 
   2  23  12        1.64       21.13     14.01 o 
   3  23  12       50.38       51.34     12.76 o 
   4  23  12       53.10       56.92     13.50 o 
   5  23  12        6.76       34.52     14.95 o 
   6  23  12      196.08      182.49     22.75 o 
   7  23  12       34.48       40.98     11.28 o 
   8  23  12       10.29       17.12     11.78 o 
   9  23  12        4.21       -7.62     11.50 o 
  10  23  12        1.07      -10.68     21.66 o 
  11  23  12       46.72       59.85     17.05 o 
  12  23  12       15.21        9.02     10.37 o 
  13  23  12       13.77       25.24     18.70 o 
   0  24  12      202.44      274.15     34.17 o 
   1  24  12      170.58      222.74     24.28 o 
   2  24  12       58.17       51.63     15.72 o 
   3  24  12        1.27       -5.20     12.30 o 
   4  24  12        8.95       20.00     14.24 o 
   5  24  12       42.13       60.81     13.49 o 
   6  24  12       24.93       11.73     17.86 o 
   7  24  12       92.95       65.91     13.07 o 
   8  24  12       22.31       36.48      9.99 o 
   9  24  12       76.56       54.24     14.23 o 
  10  24  12        0.48       11.48     15.08 o 
  11  24  12       19.10       19.78     11.78 o 
  12  24  12       35.34       25.12     22.81 o 
   1  25  12       17.49       11.06     16.48 o 
   2  25  12       99.54       56.95     12.22 o 
   3  25  12       21.42       34.88     10.79 o 
   4  25  12       56.82       46.84     12.36 o 
   5  25  12       65.51       51.18     15.72 o 
   6  25  12      355.63      394.17     31.16 o 
   7  25  12       50.99       32.11     15.28 o 
   8  25  12        3.49       18.97     20.13 o 
   9  25  12       39.56       32.52     18.67 o 
  10  25  12      209.04      146.71     23.61 o 
  11  25  12        7.14       15.93     23.44 o 
   0  26  12      193.26      275.33     46.82 o 
   1  26  12     2042.54     2045.08     81.63 o 
   2  26  12       20.43       32.31     14.65 o 
   3  26  12       31.07       30.78     13.45 o 
   4  26  12       71.67       84.58     17.35 o 
   5  26  12     1073.01     1018.02     47.72 o 
   6  26  12      401.37      392.65     23.82 o 
   7  26  12      540.92      607.53     37.11 o 
   8  26  12       21.39       13.37     13.62 o 
   9  26  12       48.28       88.09     21.49 o 
  10  26  12       58.62       30.22     19.10 o 
   1  27  12        9.42       28.80     12.12 o 
   2  27  12        4.07       17.92     10.30 o 
   3  27  12       10.38       11.64     21.61 o 
   4  27  12       11.19       -7.56     21.84 o 
   5  27  12       56.96       33.99     14.87 o 
   6  27  12        3.05       23.68     14.50 o 
   7  27  12       61.46       61.49     14.74 o 
   8  27  12        2.58       -9.50     16.81 o 
   9  27  12       64.18       49.66     15.86 o 
   0  28  12      203.64      234.40     40.93 o 
   1  28  12      973.33      942.15     58.11 o 
   2  28  12        1.38       20.10     18.34 o 
   3  28  12       28.62       29.56     10.51 o 
   4  28  12       70.79       32.81     14.70 o 
   5  28  12      452.71      469.99     34.25 o 
   6  28  12       18.52        3.88     13.31 o 
   7  28  12      159.49      187.01     27.18 o 
   8  28  12        1.60       12.54     11.88 o 
   1  29  12       25.92       32.70     14.82 o 
   2  29  12      173.56      224.09     35.18 o 
   3  29  12       84.96       91.46     19.06 o 
   4  29  12        2.47       31.87     12.16 o 
   5  29  12       11.18       49.09     18.24 o 
   6  29  12      108.57       71.62     31.36 o 
   0  30  12      135.07      176.58     55.28 o 
   1  30  12      160.07      217.98     24.43 o 
   2  30  12        1.15        7.61     24.40 o 
   3  30  12       84.29       87.03     19.36 o 
   4  30  12      142.13      118.53     20.62 o 
   1   1  13     4304.46     4572.21     56.62 o 
   2   1  13     2015.64     2133.82     48.83 o 
   3   1  13     3557.64     3697.14     49.51 o 
   4   1  13        0.11        6.04      8.00 o 
   5   1  13      129.82      145.20     13.02 o 
   6   1  13        0.46       16.79     11.93 o 
   7   1  13     1495.55     1444.88     49.27 o 
   8   1  13     1474.42     1541.49     51.92 o 
   9   1  13     5290.76     5690.48     98.17 o 
  10   1  13      390.71      399.31     26.91 o 
  11   1  13       73.24       42.12     10.45 o 
  12   1  13      501.29      466.33     26.97 o 
  13   1  13      466.57      465.78     29.62 o 
  14   1  13       40.56       28.68     10.50 o 
  15   1  13       19.67       29.68     13.42 o 
  16   1  13       85.55       58.80     15.14 o 
  17   1  13      178.26      113.98     18.66 o 
  18   1  13        1.71       12.97     12.40 o 
  19   1  13      121.55       89.41     20.45 o 
   0   2  13      390.06      382.39     28.37 o 
   1   2  13       15.77       15.45      8.40 o 
   2   2  13      119.96       95.19     12.64 o 
   3   2  13        1.58       -6.18      6.18 o 
   4   2  13      141.56      116.49     12.14 o 
   5   2  13       67.51       94.62     11.35 o 
   6   2  13     3230.37     3389.74     69.14 o 
   7   2  13      244.96      217.89     18.97 o 
   8   2  13     3603.56     3539.15     78.47 o 
   9   2  13      753.77      745.27     34.76 o 
  10   2  13       30.44       33.44      9.24 o 
  11   2  13       34.20       37.12     10.55 o 
  12   2  13       17.79       13.86     11.00 o 
  13   2  13       43.03       26.29      8.64 o 
  14   2  13      125.81      110.78     15.99 o 
  15   2  13       25.59       35.71     13.12 o 
  16   2  13      355.72      266.31     26.88 o 
  17   2  13      121.21       74.70     16.59 o 
  18   2  13      220.43      186.45     28.40 o 
  19   2  13        1.49        9.98     12.08 o 
   1   3  13      879.78      735.75     34.35 o 
   2   3  13      364.66      371.32     22.21 o 
   3   3  13      483.86      422.33     26.93 o 
   4   3  13       57.72       32.86     12.86 o 
   5   3  13     1465.08     1482.83     54.23 o 
   6   3  13       35.76       54.88     10.08 o 
   7   3  13      558.06      540.22     33.76 o 
   8   3  13     1444.49     1360.77     53.46 o 
   9   3  13     2555.18     2452.22     61.94 o 
  10   3  13       71.91       62.31     10.41 o 
  11   3  13     1199.72     1167.48     44.22 o 
  12   3  13        0.01       15.04     13.52 o 
  13   3  13        0.77        5.99     15.59 o 
  14   3  13      648.68      580.53     38.06 o 
  15   3  13      239.39      236.55     22.26 o 
  16   3  13       97.35       78.82     14.40 o 
  17   3  13       49.04       26.54     13.58 o 
  18   3  13       38.29       71.61     16.81 o 
  19   3  13      149.52      158.35     24.69 o 
   0   4  13    12624.41    12832.67    255.17 o 
   1   4  13      428.24      435.66     23.73 o 
   2   4  13     3082.98     2892.42     63.74 o 
   3   4  13      215.39      245.61     18.29 o 
   4   4  13      228.55      205.35     15.89 o 
   5   4  13        9.50       15.52      9.90 o 
   6   4  13     6091.46     5885.41     79.49 o 
   7   4  13     1512.52     1537.85     51.43 o 
   8   4  13    11731.00    12214.66    186.38 o 
   9   4  13     1132.58     1103.62     45.76 o 
  10   4  13     1167.08     1138.73     40.69 o 
  11   4  13        3.15       16.07     10.95 o 
  12   4  13     1719.40     1782.08     55.78 o 
  13   4  13      356.14      333.96     27.75 o 
  14   4  13     3196.70     3218.11    123.67 o 
  15   4  13      875.73      795.98     46.47 o 
  16   4  13      106.18       65.08     16.56 o 
  17   4  13       11.33       36.49     14.63 o 
  18   4  13      203.99      198.19     29.83 o 
  19   4  13      247.16      198.00     23.76 o 
   1   5  13     8160.57     8404.00     99.95 o 
   2   5  13     2947.30     3022.26     91.16 o 
   3   5  13    19951.69    20929.80    308.33 o 
   4   5  13      320.84      375.51     22.90 o 
   5   5  13     2582.00     2612.28     53.53 o 
   6   5  13      260.24      344.17     23.43 o 
   7   5  13     3858.78     3981.44     74.68 o 
   8   5  13      877.73      872.52     43.75 o 
   9   5  13     2750.00     2717.17     67.32 o 
  10   5  13        6.16       46.07     13.90 o 
  11   5  13      295.41      271.64     26.06 o 
  12   5  13      494.43      504.43     30.18 o 
  13   5  13       38.03       47.68     10.05 o 
  14   5  13      101.16      120.59     21.57 o 
  15   5  13      633.29      614.69     35.35 o 
  16   5  13      167.82      137.45     18.78 o 
  17   5  13      194.05      179.38     24.91 o 
  18   5  13      192.51      209.31     35.82 o 
  19   5  13       39.87       33.43     18.07 o 
   0   6  13     5155.38     5576.23     97.95 o 
   1   6  13      170.81      258.87     18.39 o 
   2   6  13     3104.45     3246.09     80.32 o 
   3   6  13      984.38     1095.21     51.83 o 
   4   6  13      118.00       93.70     13.01 o 
   5   6  13      152.59      181.94     16.83 o 
   6   6  13      413.21      453.71     29.83 o 
   7   6  13      146.00      152.03     16.97 o 
   8   6  13      278.59      286.04     22.57 o 
   9   6  13      280.77      308.21     25.03 o 
  10   6  13      520.37      520.22     34.48 o 
  11   6  13      437.27      415.92     26.75 o 
  12   6  13      227.35      257.38     23.11 o 
  13   6  13       33.12       15.76     11.71 o 
  14   6  13      127.37       69.08     16.96 o 
  15   6  13       47.57       24.58     16.10 o 
  16   6  13      117.37       87.73     16.13 o 
  17   6  13       77.45       45.08     11.68 o 
  18   6  13        0.93       22.57     23.76 o 
  19   6  13       12.52      -14.58     14.58 o 
   1   7  13      353.89      323.31     22.44 o 
   2   7  13       84.12      106.65     12.98 o 
   3   7  13       59.52       58.62     12.64 o 
   4   7  13       61.45       58.00      9.72 o 
   5   7  13      257.13      312.04     22.90 o 
   6   7  13       83.17       88.13     13.09 o 
   7   7  13      140.09      119.20     16.05 o 
   8   7  13      452.48      416.03     27.49 o 
   9   7  13     1248.12     1141.07     45.03 o 
  10   7  13      414.42      394.97     29.98 o 
  11   7  13      758.63      710.37     39.37 o 
  12   7  13       67.78       31.70     11.44 o 
  13   7  13      290.59      264.11     25.81 o 
  14   7  13      234.91      183.31     22.65 o 
  15   7  13      233.58      218.48     25.33 o 
  16   7  13      292.56      271.43     27.12 o 
  17   7  13      154.97       89.39     16.04 o 
  18   7  13       76.92       50.02     13.39 o 
  19   7  13      248.58      208.86     29.62 o 
   0   8  13       52.24       50.11     16.60 o 
   1   8  13        4.66       58.03     16.80 o 
   2   8  13      965.46      925.38     35.01 o 
   3   8  13      286.76      321.21     28.73 o 
   4   8  13      819.94      847.45     35.54 o 
   5   8  13       80.78       77.14     12.11 o 
   6   8  13     3279.05     3329.46     80.88 o 
   7   8  13      396.00      372.34     26.96 o 
   8   8  13     2436.24     2414.93     63.43 o 
   9   8  13      358.04      314.37     24.78 o 
  10   8  13        4.67        7.84     12.08 o 
  11   8  13       17.58       15.41     11.78 o 
  12   8  13        7.13       16.22     11.70 o 
  13   8  13        5.48        9.45     11.43 o 
  14   8  13        6.72       -6.00     14.02 o 
  15   8  13        1.87       19.67     13.19 o 
  16   8  13        9.10       27.98      8.61 o 
  17   8  13      108.60       46.89     16.81 o 
  18   8  13       18.91        2.77     18.15 o 
  19   8  13       24.10       25.58     14.97 o 
   1   9  13    15239.33    15512.25    218.06 o 
   2   9  13     3725.13     4074.74    101.19 o 
   3   9  13    13280.66    13959.57    236.72 o 
   4   9  13      255.20      266.25     20.50 o 
   5   9  13      192.28      169.80     17.28 o 
   6   9  13      349.81      363.44     23.25 o 
   7   9  13     1629.35     1629.28     53.45 o 
   8   9  13       49.98       15.63     12.52 o 
   9   9  13        2.52       -5.67      8.02 o 
  10   9  13       39.52       17.53     12.79 o 
  11   9  13        9.19      -10.44     14.11 o 
  12   9  13       30.16       -1.43     10.30 o 
  13   9  13       11.12       -2.84     15.63 o 
  14   9  13       12.02       13.36     14.98 o 
  15   9  13        9.77       20.58     12.27 o 
  16   9  13        7.42       29.77     17.56 o 
  17   9  13       54.80       23.95     14.17 o 
  18   9  13       78.15      104.09     23.47 o 
   0  10  13     1641.92     1586.46     76.49 o 
   1  10  13      394.04      466.04     28.31 o 
   2  10  13     1963.26     1952.24     57.19 o 
   3  10  13       73.10      166.84     24.53 o 
   4  10  13     1048.87     1093.34     42.47 o 
   5  10  13        0.09       -8.16      8.16 o 
   6  10  13      484.13      449.82     27.69 o 
   7  10  13        5.52       -8.53      8.53 o 
   8  10  13        8.67        3.81     14.96 o 
   9  10  13      186.70      199.82     21.19 o 
  10  10  13        1.10       12.66      9.47 o 
  11  10  13       22.49       38.53     10.48 o 
  12  10  13       45.70       41.72     11.32 o 
  13  10  13       52.33       64.72     13.98 o 
  14  10  13       45.61       43.30     13.91 o 
  15  10  13      129.81      101.85     17.95 o 
  16  10  13       76.56       67.64     18.49 o 
  17  10  13        1.90        7.74     17.44 o 
  18  10  13        2.98       31.92     18.96 o 
   1  11  13      493.19      446.56     28.44 o 
   2  11  13      103.61       97.40     15.35 o 
   3  11  13      306.36      318.77     27.34 o 
   4  11  13      324.67      271.92     26.28 o 
   5  11  13       68.24       51.54     12.11 o 
   6  11  13      133.53       80.56     18.21 o 
   7  11  13       16.79        7.13     10.56 o 
   8  11  13       47.90       14.48      6.61 o 
   9  11  13     1255.42     1310.01     51.87 o 
  10  11  13       22.72       46.50      9.53 o 
  11  11  13      100.99       80.70     13.78 o 
  12  11  13       81.53       70.89     15.23 o 
  13  11  13      252.47      268.51     30.07 o 
  14  11  13        0.05       -5.59     14.06 o 
  15  11  13       30.49       34.45      9.97 o 
  16  11  13       12.31        9.95     11.45 o 
  17  11  13       22.61       35.51     13.55 o 
  18  11  13        0.17       -0.26      8.08 o 
   0  12  13      327.25      394.70     37.18 o 
   1  12  13      167.61      169.14     18.11 o 
   2  12  13     1216.92     1256.31     57.72 o 
   3  12  13      628.99      770.41     45.53 o 
   4  12  13      978.71     1016.78     45.82 o 
   5  12  13      100.18       87.07     13.55 o 
   6  12  13      485.55      495.82     31.47 o 
   7  12  13       27.33       29.23     11.41 o 
   8  12  13      692.58      633.33     35.71 o 
   9  12  13       24.49       39.00     11.33 o 
  10  12  13        6.22       34.71      9.40 o 
  11  12  13      133.59      121.35     18.08 o 
  12  12  13      506.82      534.37     34.81 o 
  13  12  13       21.42       21.65     11.17 o 
  14  12  13      289.74      291.66     29.53 o 
  15  12  13        6.97       20.99      8.40 o 
  16  12  13       20.77       10.75     11.42 o 
  17  12  13        0.19        3.36     14.97 o 
  18  12  13        0.72       20.24     13.77 o 
   1  13  13     1497.47     1389.93     49.40 o 
   2  13  13      937.23      993.72     42.28 o 
   3  13  13     6276.01     6639.60    121.31 o 
   4  13  13     1480.92     1513.04     50.69 o 
   5  13  13      183.20      212.20     23.21 o 
   6  13  13      403.01      451.15     38.46 o 
   7  13  13     2440.88     2534.44     61.62 o 
   8  13  13       49.14       81.32     14.42 o 
   9  13  13      190.08      176.09     20.64 o 
  10  13  13       10.07       33.83     14.70 o 
  11  13  13      428.41      402.98     30.99 o 
  12  13  13      138.90      165.57     23.03 o 
  13  13  13       59.72       41.34     11.73 o 
  14  13  13       42.74       52.34     12.34 o 
  15  13  13       17.51       16.34     16.58 o 
  16  13  13       31.40       49.69     13.22 o 
  17  13  13       23.45       11.22     11.20 o 
   0  14  13     4420.04     5095.01    143.81 o 
   1  14  13      118.68      156.87     18.50 o 
   2  14  13       54.42       86.94     12.91 o 
   3  14  13      504.56      680.38     37.32 o 
   4  14  13     5438.93     6048.91    120.72 o 
   5  14  13      100.42      143.82     20.99 o 
   6  14  13     1450.55     1478.82     55.42 o 
   7  14  13        5.68       24.95     13.49 o 
   8  14  13        0.69       -3.60     10.34 o 
   9  14  13        0.02       23.49     15.79 o 
  10  14  13      625.30      672.59     40.62 o 
  11  14  13        0.03       15.42      9.19 o 
  12  14  13      445.88      469.73     31.04 o 
  13  14  13        0.38       -0.87     10.00 o 
  14  14  13      145.45      152.84     22.46 o 
  15  14  13        0.30       16.13     11.56 o 
  16  14  13        0.67        3.38     14.78 o 
  17  14  13       10.83       23.74     10.14 o 
   1  15  13      129.27      118.07     16.97 o 
   2  15  13       41.56       42.49     12.09 o 
   3  15  13     4297.29     4452.00     78.35 o 
   4  15  13      698.44      712.14     42.62 o 
   5  15  13     1145.46     1168.45     48.78 o 
   6  15  13       32.03       42.20     14.83 o 
   7  15  13     1591.90     1590.21     51.89 o 
   8  15  13      219.46      271.88     24.04 o 
   9  15  13     4310.42     4543.63    201.43 o 
  10  15  13       93.93      107.98     17.87 o 
  11  15  13      366.81      399.77     28.94 o 
  12  15  13       19.20        1.30      8.54 o 
  13  15  13      280.04      267.76     25.15 o 
  14  15  13       40.07       38.02     13.62 o 
  15  15  13      281.76      256.48     32.45 o 
  16  15  13       43.54       45.82     17.55 o 
  17  15  13        8.50       53.64     14.58 o 
   0  16  13      362.72      420.12     46.23 o 
   1  16  13        0.20       -9.23      9.23 o 
   2  16  13        0.24      -13.72     13.72 o 
   3  16  13        1.12      -14.44     14.44 o 
   4  16  13      672.09      684.00     37.99 o 
   5  16  13        6.38        0.10     12.36 o 
   6  16  13       11.45      -11.09     14.75 o 
   7  16  13       36.31       39.75     12.60 o 
   8  16  13      197.81      252.18     21.94 o 
   9  16  13      288.77      294.72     25.96 o 
  10  16  13      310.79      333.13     28.67 o 
  11  16  13       63.28       53.11     13.29 o 
  12  16  13       28.15       33.97     10.45 o 
  13  16  13       68.74       53.26     12.34 o 
  14  16  13      245.42      272.22     28.26 o 
  15  16  13      104.16      121.14     21.60 o 
  16  16  13       27.67       38.08     13.39 o 
   1  17  13      262.38      254.91     21.71 o 
   2  17  13      506.95      554.81     31.10 o 
   3  17  13     2052.44     2166.30     65.70 o 
   4  17  13        3.65       -4.06     10.95 o 
   5  17  13      111.63       98.07     14.68 o 
   6  17  13        0.10       -7.60      7.60 o 
   7  17  13      929.52      897.51     36.45 o 
   8  17  13        0.90       -4.95     11.60 o 
   9  17  13      159.77      164.18     22.45 o 
  10  17  13       90.00       85.62     16.04 o 
  11  17  13      251.95      266.20     23.40 o 
  12  17  13        7.13       -1.77     14.66 o 
  13  17  13       24.90       27.79     11.87 o 
  14  17  13        0.03       -8.53     13.88 o 
  15  17  13        5.12       41.66     13.74 o 
  16  17  13        8.88        4.56     11.19 o 
   0  18  13      370.97      333.24     38.75 o 
   1  18  13      156.58      168.44     19.07 o 
   2  18  13      126.98      102.34     14.07 o 
   3  18  13       43.56       27.13     16.65 o 
   4  18  13      304.20      309.32     25.47 o 
   5  18  13       52.56       31.19     14.35 o 
   6  18  13       69.35       23.85      9.01 o 
   7  18  13      139.26      155.43     20.42 o 
   8  18  13      205.61      204.42     28.43 o 
   9  18  13       26.57       73.55     14.51 o 
  10  18  13      119.17       53.54     13.18 o 
  11  18  13       52.21       51.69     11.70 o 
  12  18  13        8.54       -0.76     21.41 o 
  13  18  13       45.42       54.19     15.05 o 
  14  18  13        0.01       14.85     16.16 o 
  15  18  13        0.26       16.21     13.11 o 
   1  19  13      458.43      509.71     30.31 o 
   2  19  13      131.13      131.99     16.35 o 
   3  19  13       43.45       33.68     12.84 o 
   4  19  13        3.42        1.33     12.63 o 
   5  19  13        2.96        9.54     11.54 o 
   6  19  13      120.06      105.54     17.45 o 
   7  19  13      100.75       97.88     16.87 o 
   8  19  13      205.54      230.01     24.99 o 
   9  19  13      782.60      701.88     27.91 o 
  10  19  13       15.43       -8.66     12.04 o 
  11  19  13      170.09      122.91     19.05 o 
  12  19  13       17.52        7.99     15.45 o 
  13  19  13       33.94       39.86     14.54 o 
  14  19  13        0.29        3.29     10.37 o 
  15  19  13       12.36      -18.88     18.88 o 
   0  20  13      403.70      512.54     43.63 o 
   1  20  13        1.15       11.72     10.05 o 
   2  20  13      180.03      234.87     24.08 o 
   3  20  13        5.68       21.83     11.42 o 
   4  20  13      271.32      341.65     27.44 o 
   5  20  13       18.72       26.23     11.80 o 
   6  20  13      995.32     1110.40     50.06 o 
   7  20  13      106.35       79.64     18.25 o 
   8  20  13      169.24      154.82     20.08 o 
   9  20  13       56.75       18.73     15.18 o 
  10  20  13       73.33       78.93     15.06 o 
  11  20  13       28.36       31.56     18.19 o 
  12  20  13       31.63       16.89     12.28 o 
  13  20  13        0.38        9.17     19.40 o 
  14  20  13       24.84       43.69     13.87 o 
   1  21  13      579.54      625.75     37.88 o 
   2  21  13      156.32      151.99     19.77 o 
   3  21  13      742.91      795.46     34.13 o 
   4  21  13       29.53       13.96     15.04 o 
   5  21  13        0.16       10.35     12.94 o 
   6  21  13        0.05       -7.22      7.22 o 
   7  21  13        1.31       -4.61     12.53 o 
   8  21  13       24.26        1.28      9.83 o 
   9  21  13      213.93      244.49     25.09 o 
  10  21  13       41.19        9.85     15.06 o 
  11  21  13       23.36       17.17     11.53 o 
  12  21  13       14.59       24.20     16.33 o 
  13  21  13       26.86       33.40     17.68 o 
  14  21  13       69.17      102.14     19.58 o 
   0  22  13     1793.61     1866.84    104.05 o 
   1  22  13       18.16       29.04     14.11 o 
   2  22  13      942.36      986.09     43.34 o 
   3  22  13        5.01       20.95     12.28 o 
   4  22  13      154.18      198.75     23.16 o 
   5  22  13        6.64       46.73     15.30 o 
   6  22  13      420.70      438.49     26.71 o 
   7  22  13        0.10       36.20     16.43 o 
   8  22  13      348.44      388.08     30.02 o 
   9  22  13       71.37       37.45     16.94 o 
  10  22  13       94.20       73.97     15.26 o 
  11  22  13       35.13       32.02     10.52 o 
  12  22  13      248.06      299.79     33.93 o 
  13  22  13      136.98      115.11     24.68 o 
   1  23  13      403.14      359.46     33.60 o 
   2  23  13       86.01       74.28     14.72 o 
   3  23  13     2319.96     2263.36     99.45 o 
   4  23  13       98.05      149.81     23.25 o 
   5  23  13      149.13      166.22     21.12 o 
   6  23  13      143.06      109.33     19.40 o 
   7  23  13      594.10      509.87     22.98 o 
   8  23  13       59.78       50.93     13.99 o 
   9  23  13      267.00      301.10     28.60 o 
  10  23  13       28.77       31.46     15.10 o 
  11  23  13       29.54       28.74     13.25 o 
  12  23  13       30.55       11.15      9.88 o 
   0  24  13      348.99      212.89     45.11 o 
   1  24  13       91.72       51.53     14.94 o 
   2  24  13      585.46      548.14     31.89 o 
   3  24  13       78.21       94.40     17.62 o 
   4  24  13       17.39       14.05     18.48 o 
   5  24  13       35.21       37.02     11.45 o 
   6  24  13      620.81      596.96     29.53 o 
   7  24  13       47.52       70.58     16.68 o 
   8  24  13       69.47      103.27     15.34 o 
   9  24  13        6.46       17.76     16.57 o 
  10  24  13       15.48       33.36     13.41 o 
  11  24  13        0.01       -3.36     16.10 o 
   1  25  13        0.39        8.13      9.78 o 
   2  25  13       45.72       36.86     15.10 o 
   3  25  13      155.25      170.71     24.77 o 
   4  25  13       33.41       38.21     12.74 o 
   5  25  13      141.88      159.71     22.88 o 
   6  25  13       11.88       20.03     12.28 o 
   7  25  13        9.98       26.81     14.53 o 
   8  25  13       15.33       11.81     19.85 o 
   9  25  13      236.30      322.52     36.60 o 
  10  25  13       76.99       42.13     21.60 o 
   0  26  13       10.65       40.00     21.22 o 
   1  26  13       36.40       35.85     12.96 o 
   2  26  13       69.70       54.36     14.46 o 
   3  26  13        4.61       -5.92     12.15 o 
   4  26  13       26.72       39.06     12.48 o 
   5  26  13        3.74       24.81     15.79 o 
   6  26  13       40.34       16.37     13.77 o 
   7  26  13        2.43       13.46     11.46 o 
   8  26  13       32.90       86.25     22.13 o 
   9  26  13        8.76       45.39     18.21 o 
   1  27  13       33.85       39.22     15.41 o 
   2  27  13       46.09       28.39     18.05 o 
   3  27  13       34.56       25.96     13.95 o 
   4  27  13       19.52       11.16     19.39 o 
   5  27  13       55.58       73.63     16.56 o 
   6  27  13       54.99       67.28     18.67 o 
   7  27  13        0.61        5.64     16.14 o 
   8  27  13       20.72       47.05     16.42 o 
   0  28  13      784.15      971.27    105.43 o 
   1  28  13        3.48       28.57      9.96 o 
   2  28  13      114.86       59.14     20.98 o 
   3  28  13        0.05       14.36     13.44 o 
   4  28  13      121.77      176.79     27.68 o 
   5  28  13       66.67       61.11     16.80 o
[truncated: 123,002 more chars]
